# Supplementary material for: Lineage Differentiation and Genomic Vulnerability in a Relict Tree From Subtropical Forests
Source: Evol Appl. 2024 Nov 1;17(11):e70033. doi: 10.1111/eva.70033 (PMC11530410; doi:10.1111/eva.70033)
Supplement: Supplementary file 2 — Table S1. Information for each SNP dataset. Table S2. Information of selected genes. Table S3. GO enrichment analysis of selected genes. Table S4. KEGG enrichment analysis of selected genes. Table S5. Estimates of introgression across different populations based on ABBA‐BABA test. Table S6. Information on medium and long ROHs detected by Plink. Table S7. Number of mutations and mutation load in each individual. Table S8. Adaptive SNPs identified using the RDA model. Table S9. Genomic offsets under four future climate scenarios using 2334 adaptive SNPs. Table S10. Genomic offsets under four future climate scenarios using 2334 neutral SNPs. [file EVA-17-e70033-s001.xlsx]

## Sheet: Table S1
Table S1. Information for each SNP dataset.
Dataset	No. of individual	Minor allele frequency	Linkage disequilibrium pruning	Missing rate	No. of SNP	Use
SNP set1	154	-	-	--max-missing 0.8	48070021	Population π by PIXY; FIS and ROH by Plink
SNP set2	154	--maf 0.05	--indep-pairwise 50 5 0.2	--max-missing 0.8	1290122	Admixture; DEL and LOF by SNPEff
SNP set3	154	--maf 0.05	--indep-pairwise 50 5 0.2	--max-missing 1	354240	Treemix; Dsuite; Six individuals per population were randomly selected to calculate population Ne by SNeP.
SNP set4	154	--maf 0.1	--indep-pairwise 50 5 0.5	--max-missing 1	82878	RDA; 2,334 SNPs in the intergenic region were randomly selected to run the gradientForest.
SNP set5	80	-	-	--max-missing 0.8	48070021	π, FST, and DXY of lineage by PIXY; Tajima’s D by VCFtools
SNP set6	30	--maf 0.05	--indep-pairwise 50 5 0.2	--max-missing 1	592486	Lineage Ne by SNeP; SMC++

## Sheet: Table S2
Table S2. Information of selected genes.
Gene	Chromosome	Start	End	Annotation
BLS_000481-T1	1	8276484	8277299	receptor-like serine threonine-protein kinase
BLS_000483-T1	1	8457382	8457554
BLS_000484-T1	1	8550089	8551172	GDP-fucose protein O-fucosyltransferase
BLS_000485-T1	1	8551248	8551568	GDP-fucose protein O-fucosyltransferase
BLS_000486-T1	1	8607008	8607292
BLS_000487-T1	1	8658580	8666423	Belongs to the NARF family
BLS_000488-T1	1	8686148	8686440
BLS_000489-T1	1	8686554	8687699
BLS_000490-T1	1	8687739	8704432	Exosome component 10-like
BLS_000491-T1	1	8708717	8711670
BLS_000492-T1	1	8731092	8737041	CS domain
BLS_000493-T1	1	8738734	8739042
BLS_000494-T1	1	8757203	8759148	2-aminoethanethiol
BLS_000495-T1	1	8762779	8766593	Involved in transport of proteins from the cis medial- Golgi to the trans-Golgi network
BLS_000496-T1	1	8782793	8785120	LRR receptor-like serine threonine-protein kinase
BLS_000497-T1	1	8899092	8956729	Involved in nucleolar processing of pre-18S ribosomal RNA(EDA14)
BLS_001676-T1	1	32802892	32806225	meprin and TRAF homology domain-containing protein MATH domain-containing protein
BLS_001677-T1	1	32816013	32824381	meprin and TRAF homology domain-containing protein MATH domain-containing protein
BLS_001678-T1	1	32821550	32823201	meprin and TRAF homology
BLS_001679-T1	1	32830015	32833526	meprin and TRAF homology domain-containing protein MATH domain-containing protein
BLS_001680-T1	1	32852483	32853064	ankyrin repeat-containing protein
BLS_001681-T1	1	32894778	32895828	-
BLS_001682-T1	1	32898429	32903425	PHAX RNA-binding domain
BLS_001683-T1	1	32904266	32906401	CONTAINS InterPro DOMAIN s Phosphoglycerate mutase (InterPro IPR013078), PRIB5 (InterPro IPR012398)
BLS_001684-T1	1	32907227	32909209	transcription factor
BLS_001685-T1	1	32910525	32914446	-
BLS_001686-T1	1	32914866	32916569
BLS_001688-T1	1	32924360	32925087	BAHD acyltransferase At5g47980-like
BLS_001689-T1	1	32927462	32932955	import inner membrane translocase subunit
BLS_001690-T1	1	32984690	32988294	UPF0481 protein
BLS_001691-T1	1	33018405	33022719	UPF0481 protein At3g47200-like
BLS_001692-T1	1	33046721	33048851	Protein of unknown function (DUF1639)
BLS_001693-T1	1	33273068	33274262	Protein of unknown function (DUF1639)
BLS_001694-T1	1	33284483	33284809
BLS_001695-T1	1	33288219	33296739	UPF0481 protein At3g47200-like
BLS_001696-T1	1	33354649	33358232	UPF0481 protein At3g47200-like
BLS_001697-T1	1	33378196	33378923	BAHD acyltransferase At5g47980-like
BLS_001698-T1	1	33381299	33386805	mitochondrial import inner membrane translocase subunit TIM21
BLS_002459-T1	1	52303414	52333488	Structural maintenance of chromosomes protein
BLS_002460-T1	1	52394300	52394854	Protein LIGHT-DEPENDENT SHORT HYPOCOTYLS
BLS_003590-T1	1	96620908	96621531	Cysteine-rich receptor-like protein kinase
BLS_003591-T1	1	96629571	96631905	Cysteine-rich receptor-like protein kinase
BLS_006701-T1	1	150004044	150010048	Purple acid phosphatase
BLS_006702-T1	1	150014091	150019137	snRNA import into nucleus
BLS_006703-T1	1	150019656	150022460	COMM domain-containing protein
BLS_006704-T1	1	150025995	150028692	exocyst complex component
BLS_006705-T1	1	150032047	150035702	snf1-related protein kinase regulatory subunit
BLS_006706-T1	1	150039354	150045544	SAP domain-containing protein
BLS_006707-T1	1	150064530	150070813	cytochrome P450
BLS_006708-T1	1	150071429	150072270
BLS_006709-T1	1	150075683	150076024	)-oxidoreductase
BLS_006710-T1	1	150076105	150077602	Oxidoreductase
BLS_006711-T1	1	150105451	150127545	aarF domain-containing protein kinase At1g71810
BLS_006711-T2	1	150105451	150127545	aarF domain-containing protein kinase At1g71810
BLS_006711-T3	1	150105451	150127545	aarF domain-containing protein kinase At1g71810
BLS_006712-T1	1	150128884	150140857	cleavage stimulation factor
BLS_006713-T1	1	150141580	150143541
BLS_006714-T1	1	150147616	150152124	NAC domain-containing protein
BLS_006714-T2	1	150147616	150152124	NAC domain-containing protein
BLS_006715-T1	1	150154936	150162427	Fatty acid hydroxylase superfamily
BLS_006716-T1	1	150162866	150163303	Pentatricopeptide repeat-containing protein
BLS_006717-T1	1	150163372	150164109	DYW family of nucleic acid deaminases
BLS_006718-T1	1	150164149	150165657
BLS_006719-T1	1	150165732	150168844	CS domain
BLS_006720-T1	1	150171782	150179580	F-actin-capping protein subunit beta
BLS_006721-T1	1	150181423	150194908	tRNA pseudouridine synthase
BLS_006721-T2	1	150181423	150194908	tRNA pseudouridine synthase
BLS_006722-T1	1	150197078	150203025	MA3 domain-containing protein
BLS_006762-T1	1	150900871	150901906	-
BLS_006763-T1	1	150921401	150922612	-
BLS_007894-T1	2	23711964	23715518	Belongs to the eukaryotic ribosomal protein eL13 family
BLS_007895-T1	2	23724991	23725456
BLS_007896-T1	2	23880805	23885955
BLS_008411-T1	2	39651322	39652262	PLATZ transcription factor
BLS_008412-T1	2	39659635	39673438	methyltransferase At2g41040
BLS_008413-T1	2	39710301	39710639	transposition, RNA-mediated
BLS_008414-T1	2	39715077	39716051
BLS_008415-T1	2	39788298	39789084
BLS_008452-T1	2	42402325	42404683	transcription corepressor activity
BLS_008453-T1	2	42406836	42425274	isoform X1
BLS_008453-T2	2	42406836	42425274	isoform X1
BLS_008454-T1	2	42439059	42440407
BLS_008579-T1	2	48910342	48956169	Protein kinase domain
BLS_008618-T1	2	50693073	50693782
BLS_008630-T1	2	52315487	52358595	Protein ENHANCED DISEASE RESISTANCE
BLS_008631-T1	2	52370791	52371661
BLS_008747-T1	2	61054792	61058255	Belongs to the eukaryotic ribosomal protein eS4 family
BLS_008748-T1	2	61245762	61249718	Pentatricopeptide repeat-containing protein
BLS_008749-T1	2	61248328	61249740	-
BLS_008750-T1	2	61309478	61309719
BLS_008751-T1	2	61377965	61378149
BLS_008752-T1	2	61433216	61435640
BLS_008753-T1	2	61474000	61478427	Splicing factor 3B subunit
BLS_008754-T1	2	61489093	61489690
BLS_008764-T1	2	62246418	62247583
BLS_008765-T1	2	62334548	62336361
BLS_008766-T1	2	62343153	62347526	Transporter
BLS_008767-T1	2	62348251	62389365	DNA polymerase I
BLS_008767-T2	2	62348251	62389365	DNA polymerase I
BLS_008768-T1	2	62391899	62392443
BLS_008769-T1	2	62395977	62396790
BLS_008770-T1	2	62402619	62403401
BLS_008771-T1	2	62477368	62478701
BLS_008772-T1	2	62525067	62525673
BLS_008773-T1	2	62554943	62568761	methyltransferase At2g41040
BLS_008774-T1	2	62654632	62659700
BLS_008775-T1	2	62798560	62798955
BLS_008776-T1	2	62804646	62806988
BLS_008777-T1	2	62827953	62829062	-
BLS_008778-T1	2	62849265	62857190	Required for 40S ribosome biogenesis. Involved in nucleolar processing of pre-18S ribosomal RNA and ribosome assembly
BLS_011116-T1	2	115940999	115942533	carbohydrate binding(ZG16)
BLS_011117-T1	2	115942579	115944792	carbohydrate binding(ZG16)
BLS_011118-T1	2	116001110	116001636
BLS_011119-T1	2	116003340	116021251	jacalin-related lectin
BLS_011119-T2	2	116003340	116021251	jacalin-related lectin
BLS_011119-T3	2	116003340	116021251	jacalin-related lectin
BLS_011120-T1	2	116066676	116087076	jacalin-related lectin
BLS_011121-T1	2	116100713	116107697
BLS_011122-T1	2	116107792	116112282	Rab3 GTPase-activating protein non-catalytic
BLS_011123-T1	2	116181144	116181864	-
BLS_011124-T1	2	116195080	116208744	Methyl-CpG binding domain
BLS_013317-T1	2	141298097	141301153	Protein of unknown function, DUF604
BLS_013318-T1	2	141310615	141323835	phototropin
BLS_013319-T1	2	141325160	141334282	BTB POZ domain-containing protein
BLS_013320-T1	2	141335886	141405015	DNA-dependent RNA polymerase catalyzes the transcription of DNA into RNA using the four ribonucleoside triphosphates as substrates
BLS_014389-T1	2	151699164	151700659	Transcription factor
BLS_014390-T1	2	151703727	151709299	Hydrolyzes acetyl esters in homogalacturonan regions of pectin. In type I primary cell wall, galacturonic acid residues of pectin can be acetylated at the O-2 and O-3 positions. Decreasing the degree of acetylation of pectin gels in vitro alters their physical properties
BLS_014391-T1	2	151713595	151713972	Protein NRT1 PTR FAMILY 4.5-like
BLS_014392-T1	2	151714246	151714568	POT family
BLS_014393-T1	2	151722642	151722974
BLS_014394-T1	2	151723235	151724200	Possibly involved in carbohydrate binding
BLS_014395-T1	2	151745565	151746014	Belongs to the TRAFAC class myosin-kinesin ATPase superfamily. Kinesin family
BLS_014396-T1	2	151749255	151752704	LRR receptor-like serine threonine-protein kinase RPK2
BLS_014397-T1	2	151820620	151820961	-
BLS_014398-T1	2	151825275	151826099	Transmembrane protein 184A-like
BLS_014399-T1	2	151838619	151840539	ATP binding ATP-dependent helicase RNA binding helicase nucleic acid binding zinc ion binding
BLS_014400-T1	2	151841472	151841901	DEAD-box ATP-dependent RNA helicase
BLS_014401-T1	2	151847210	151858456	ATP binding ATP-dependent helicase RNA binding helicase nucleic acid binding zinc ion binding
BLS_014402-T1	2	151867670	151868078
BLS_014403-T1	2	151875775	151877426	Pentatricopeptide repeat-containing protein
BLS_014404-T1	2	151877416	151878169	Pentatricopeptide repeat-containing protein
BLS_014405-T1	2	151880980	151883172	zinc transporter
BLS_014406-T1	2	151915852	151921532	Choline-phosphate cytidylyltransferase
BLS_014406-T2	2	151915852	151921532	Choline-phosphate cytidylyltransferase
BLS_014407-T1	2	151988411	151989064	VQ motif-containing protein
BLS_014408-T1	3	9203	13959	-
BLS_014409-T1	3	14926	15303
BLS_014410-T1	3	88296	88673
BLS_014411-T1	3	89640	94396	-
BLS_014412-T1	3	385785	389424
BLS_014413-T1	3	392700	393505	Isochorismatase family
BLS_014414-T1	3	396465	397475	KIP1-like protein
BLS_014415-T1	3	471300	473059	Chaperone protein dnaJ 8
BLS_014416-T1	3	477812	478144
BLS_014417-T1	3	502841	503276
BLS_014418-T1	3	547297	548646
BLS_014419-T1	3	575073	577881
BLS_014420-T1	3	578971	579706
BLS_014421-T1	3	579731	580307
BLS_014422-T1	3	585789	586121
BLS_014423-T1	3	586276	586611
BLS_014424-T1	3	690740	691220
BLS_014425-T1	3	767868	768236
BLS_014426-T1	3	776176	778389	Non-specific phospholipase
BLS_014427-T1	3	813728	815060
BLS_014428-T1	3	936307	937034	RuBisCO catalyzes two reactions the carboxylation of D- ribulose 1,5-bisphosphate, the primary event in carbon dioxide fixation, as well as the oxidative fragmentation of the pentose substrate. Both reactions occur simultaneously and in competition at the same active site
BLS_017016-T1	3	54835088	54835730
BLS_017095-T1	3	59032116	59032768
BLS_017096-T1	3	59061172	59062686	Cytochrome p450
BLS_017097-T1	3	59070948	59071526
BLS_017098-T1	3	59071804	59072675
BLS_017099-T1	3	59085875	59087690
BLS_017320-T1	3	75803199	75803540	Protein N-lysine methyltransferase
BLS_017328-T1	3	76405099	76405588
BLS_017329-T1	3	76572035	76572521
BLS_017330-T1	3	76680110	76681520
BLS_017331-T1	3	76741026	76741202
BLS_017332-T1	3	76742559	76742949
BLS_017772-T1	3	91100588	91104860	Belongs to the cullin family(CUL1)
BLS_017773-T1	3	91305271	91316432	Potassium transporter
BLS_017774-T1	3	91316488	91316962
BLS_017775-T1	3	91319146	91323240	Potassium transporter
BLS_017779-T1	3	91664592	91665512	Protein kinase C conserved region 2 (CalB)
BLS_017788-T1	3	92133789	92134346
BLS_017789-T1	3	92255053	92257583	BEST Arabidopsis thaliana protein match is
BLS_017790-T1	3	92294241	92294661	CLASP N terminal
BLS_017791-T1	3	92296285	92301229	Pentatricopeptide repeat-containing protein
BLS_017971-T1	3	96206445	96287749	Vacuolar protein sorting-associated protein
BLS_018890-T1	3	118242671	118244504	bifunctional UDP-glucose 4-epimerase and UDP-xylose 4-epimerase(UGE1)
BLS_018890-T2	3	118242671	118244504	Bifunctional UDP-glucose 4-epimerase and UDP-xylose 4-epimerase(UGE1)
BLS_018890-T3	3	118242671	118244504	Bifunctional UDP-glucose 4-epimerase and UDP-xylose 4-epimerase(UGE1)
BLS_023149-T1	4	38907536	38935167	TATA-binding protein-associated factor(BTAF1)
BLS_023149-T2	4	38907536	38935167	TATA-binding protein-associated factor(BTAF1)
BLS_023150-T1	4	38974739	38975794	Wall-associated receptor kinase
BLS_023151-T1	4	38981307	39001172	Structural maintenance of chromosomes protein
BLS_023313-T1	4	42886576	42887642	Lysosomal Pro-X
BLS_023737-T1	4	54608209	54609330
BLS_023738-T1	4	54616562	54617082
BLS_023739-T1	4	54617929	54619780	Belongs to the glycosyltransferase 8 family
BLS_023740-T1	4	54620518	54622036	Belongs to the glycosyltransferase 8 family
BLS_023741-T1	4	54623597	54625584	Belongs to the GRAS family(SCR)
BLS_023742-T1	4	54637177	54638362
BLS_023781-T1	4	56311798	56317406	Transmembrane proteins 14C
BLS_023782-T1	4	56318813	56320479
BLS_023783-T1	4	56320493	56323507	Vacuolar-sorting receptor
BLS_023784-T1	4	56324113	56325102	Vacuolar-sorting receptor
BLS_023785-T1	4	56343236	56344021
BLS_023786-T1	4	56395814	56396546
BLS_023806-T1	4	57559420	57568106	regulation of actin nucleation
BLS_023807-T1	4	57582135	57588810
BLS_023808-T1	4	57586656	57591057	pentatricopeptide
BLS_023809-T1	4	57737458	57739980	TOM1-like protein 2
BLS_023810-T1	4	57740039	57741691	TOM1-like protein 2
BLS_023811-T1	4	57745031	57760238	Regulatory-associated protein of TOR(RAPTOR1)
BLS_023811-T2	4	57745031	57760238	Regulatory-associated protein of TOR(RAPTOR1)
BLS_023897-T1	4	61193573	61195775	BAG family molecular chaperone regulator
BLS_023898-T1	4	61196306	61198029	Ammonium Transporter Family
BLS_024177-T1	4	71950226	71951330
BLS_024178-T1	4	71953818	71954128
BLS_024179-T1	4	71988867	71992519	Deoxynucleoside kinase
BLS_024180-T1	4	72012045	72012239
BLS_024181-T1	4	72027814	72039308	GDP-fucose protein O-fucosyltransferase
BLS_024182-T1	4	72045679	72046176
BLS_024183-T1	4	72084375	72092700	protein At1g04910-like isoform X1
BLS_024184-T1	4	72095225	72096548
BLS_024214-T1	4	74367299	74368966
BLS_024215-T1	4	74375380	74376703
BLS_024232-T1	4	76556638	76561505	KH domain-containing protein
BLS_024233-T1	4	76561610	76562545	KH domain-containing protein
BLS_024234-T1	4	76579539	76579762
BLS_024235-T1	4	76587177	76587491
BLS_024351-T1	4	82960485	82962242
BLS_024352-T1	4	82965880	82967614	Uncharacterized protein K02A2.6-like
BLS_024353-T1	4	82984163	82986750	Belongs to the short-chain dehydrogenases reductases (SDR) family
BLS_024354-T1	4	83040390	83044590
BLS_024355-T1	4	83050654	83052155	Transcription factor
BLS_024371-T1	4	83958111	83959446	transcription factor
BLS_024372-T1	4	83961727	83962667
BLS_024373-T1	4	83984957	83985480
BLS_024374-T1	4	84094523	84097288
BLS_024375-T1	4	84099526	84100430
BLS_024376-T1	4	84100443	84103209
BLS_024377-T1	4	84118766	84119592
BLS_024378-T1	4	84119665	84120311
BLS_024379-T1	4	84190369	84190761	Transcription factor
BLS_024438-T1	4	88570466	88571223
BLS_024439-T1	4	88587958	88588173	-
BLS_024454-T1	4	89974062	89974437
BLS_024455-T1	4	89992721	89993623
BLS_024456-T1	4	90029248	90030635
BLS_024457-T1	4	90056502	90058026
BLS_024461-T1	4	90213486	90213830
BLS_024462-T1	4	90241566	90242587
BLS_024463-T1	4	90293236	90295129
BLS_024469-T1	4	90653402	90654505
BLS_024693-T1	4	103795989	103800118	Nitrate reductase is a key enzyme involved in the first step of nitrate assimilation in plants, fungi and bacteria(NIA1)
BLS_024708-T1	4	104552532	104552960	calcium-binding protein
BLS_024709-T1	4	104553665	104596622	AAA-type ATPase family protein
BLS_024710-T1	4	104723273	104723629
BLS_024711-T1	4	104731598	104734275	ATP synthase(ATPD)
BLS_024712-T1	4	104740858	104749977	Regulator of Vps4 activity in the MVB pathway protein
BLS_024713-T1	4	104752219	104760377	Belongs to the protein kinase superfamily. Ser Thr protein kinase family(SERK1)
BLS_024713-T2	4	104752219	104760377	Belongs to the protein kinase superfamily. Ser Thr protein kinase family(SERK1)
BLS_024714-T1	4	104789830	104791617
BLS_024716-T1	4	104946747	104948321	Belongs to the EF-1-beta EF-1-delta family
BLS_024717-T1	4	104951200	104954945	Belongs to the universal ribosomal protein uL22 family
BLS_024717-T2	4	104951200	104954945	Belongs to the universal ribosomal protein uL22 family
BLS_024717-T3	4	104951200	104954945	Belongs to the universal ribosomal protein uL22 family
BLS_024718-T1	4	104955147	104958374	SWI SNF complex component SNF12 homolog
BLS_024718-T2	4	104955147	104958374	SWI SNF complex component SNF12 homolog
BLS_024733-T1	4	105503213	105503766
BLS_024734-T1	4	105504315	105505461
BLS_024735-T1	4	105509263	105509961	G-type lectin S-receptor-like serine threonine-protein kinase
BLS_024736-T1	4	105510060	105511854	lectin protein kinase family
BLS_024742-T1	4	105822463	105847591	Domain of unknown function (DUF3475)
BLS_024742-T2	4	105822463	105847591	Domain of unknown function (DUF3475)
BLS_024742-T3	4	105822463	105847591	Domain of unknown function (DUF3475)
BLS_024743-T1	4	105876317	105876929	-
BLS_024744-T1	4	105883141	105883782	-
BLS_024745-T1	4	105885996	105897577	serine threonine-protein kinase
BLS_024745-T2	4	105885996	105897577	serine threonine-protein kinase
BLS_024745-T3	4	105885996	105897577	serine threonine-protein kinase
BLS_024745-T4	4	105885996	105897577	Serine threonine-protein kinase
BLS_024745-T5	4	105885996	105897577	Serine threonine-protein kinase
BLS_024746-T1	4	105955318	106012256	Beach domain-containing protein
BLS_024747-T1	4	106012924	106014321	Belongs to the UDP-glycosyltransferase family
BLS_024748-T1	4	106019773	106031820	GATA transcription factor(ZIM)
BLS_024749-T1	4	106034834	106041011	GATA transcription factor
BLS_024750-T1	4	106042939	106093638	pollen tube development
BLS_024773-T1	4	107432846	107433755
BLS_024774-T1	4	107473528	107475769	MADS-box transcription factor
BLS_026347-T1	4	135451535	135454822	LRR receptor-like serine threonine-protein kinase
BLS_026348-T1	4	135479299	135482406	LRR receptor-like serine threonine-protein kinase
BLS_026854-T1	5	2136	6094	cytidine deoxycytidylate deaminase family protein
BLS_026855-T1	5	6362	12559	Ubiquitin-like modifier-activating enzyme 5
BLS_026856-T1	5	21694	23277	F-Box protein
BLS_026857-T1	5	26869	31209	-
BLS_026858-T1	5	40302	46332	Purple acid phosphatase
BLS_026859-T1	5	47353	48768	snRNA import into nucleus
BLS_026860-T1	5	48817	52448	snRNA import into nucleus
BLS_026861-T1	5	52901	55297	COMM domain-containing protein
BLS_026862-T1	5	59306	62128	exocyst complex component
BLS_026863-T1	5	65325	68930	snf1-related protein kinase regulatory subunit
BLS_026864-T1	5	72512	78853	SAP domain-containing protein
BLS_026865-T1	5	96958	98991	cytochrome P450
BLS_026983-T1	5	3539778	3543349	LRR receptor-like serine threonine-protein kinase
BLS_026984-T1	5	3615223	3615714	WD-40 repeat family protein
BLS_026985-T1	5	3616078	3616455	WD-40 repeat family protein
BLS_026986-T1	5	3662564	3663012	ABC transporter G family member 22
BLS_030351-T1	5	52235994	52242669	Belongs to the short-chain dehydrogenases reductases (SDR) family
BLS_030352-T1	5	52245592	52255947	Belongs to the class I-like SAM-binding methyltransferase superfamily. C5-methyltransferase family
BLS_030353-T1	5	52279348	52281241
BLS_030772-T1	5	69718197	69718858
BLS_032300-T1	5	118564499	118564730	Conserved gene of
BLS_032301-T1	5	118583076	118586589	Conserved gene of
BLS_032302-T1	5	118591458	118592113	lob domain-containing protein
BLS_033410-T1	6	1934900	1935237	Pectinesterase
BLS_033411-T1	6	1938925	1948165	Removes the N-terminal methionine from nascent proteins. The N-terminal methionine is often cleaved when the second residue in the primary sequence is small and uncharged (Met-Ala-, Cys, Gly, Pro, Ser, Thr, or Val)
BLS_033413-T1	6	1952448	1953056	Plant invertase/pectin methylesterase inhibitor
BLS_033414-T1	6	1954357	1957734	Plant protein of unknown function (DUF641)
BLS_033415-T1	6	1957740	1962201	Ycf20-like
BLS_033416-T1	6	1961919	1967758	Nitroreductase family
BLS_033417-T1	6	1970082	1974604	Belongs to the arginase family(ARG1)
BLS_033418-T1	6	1975536	1981239	Transporter
BLS_033419-T1	6	1982450	1990170	Required for the formation of a threonylcarbamoyl group on adenosine at position 37 (t(6)A37) in mitochondrial tRNAs that read codons beginning with adenine. Probably involved in the transfer of the threonylcarbamoyl moiety of threonylcarbamoyl-AMP (TC-AMP) to the N6 group of A37. Involved in mitochondrial genome maintenance(GCP1)
BLS_033419-T2	6	1982450	1990170	Required for the formation of a threonylcarbamoyl group on adenosine at position 37 (t(6)A37) in mitochondrial tRNAs that read codons beginning with adenine. Probably involved in the transfer of the threonylcarbamoyl moiety of threonylcarbamoyl-AMP (TC-AMP) to the N6 group of A37. Involved in mitochondrial genome maintenance(GCP1)
BLS_033420-T1	6	1992212	1993407	DNA repair protein
BLS_033421-T1	6	1993442	1995145
BLS_033422-T1	6	1996216	2000101	transketolase activity
BLS_035119-T1	6	37034068	37039469	IQ-domain(IQD7)
BLS_035120-T1	6	37170762	37171748	transcription factor
BLS_035121-T1	6	37173915	37179195	Ribosomal protein L34
BLS_035122-T1	6	37180050	37185862	Survival protein SurE
BLS_035122-T2	6	37180050	37185862	Survival protein SurE
BLS_035123-T1	6	37262433	37266771	IQ-domain(IQD7)
BLS_035124-T1	6	37266841	37267837	IQ-domain(IQD7)
BLS_035125-T1	6	37441173	37448219	Belongs to the cation transport ATPase (P-type) (TC 3.A.3) family. Type IV subfamily
BLS_035125-T2	6	37441173	37448219	Belongs to the cation transport ATPase (P-type) (TC 3.A.3) family. Type IV subfamily
BLS_035126-T1	6	37461167	37464070	Belongs to the protein kinase superfamily
BLS_035127-T1	6	37490255	37490668
BLS_035128-T1	6	37493434	37498129	Belongs to the DEAD box helicase family
BLS_035129-T1	6	37531381	37534395	Belongs to the TRAFAC class myosin-kinesin ATPase superfamily. Myosin family
BLS_035130-T1	6	37554847	37556631	threonine synthase
BLS_035131-T1	6	37557283	37558778	aminopeptidase
BLS_035132-T1	6	37559584	37560832	Aminopeptidase
BLS_035133-T1	6	37561122	37562400	aminopeptidase
BLS_035134-T1	6	37563633	37565288	Hydroxyproline-rich glycoprotein family protein
BLS_035135-T1	6	37621042	37624504
BLS_035136-T1	6	37624553	37624924
BLS_035137-T1	6	37627030	37633386	60S ribosomal protein L18a-like protein
BLS_035138-T1	6	37655906	37656613	DNA-directed RNA polymerase I subunit rpa49-like
BLS_035139-T1	6	37707943	37712366
BLS_035139-T2	6	37707943	37712366
BLS_035140-T1	6	38373410	38374160
BLS_035141-T1	6	38412541	38413409
BLS_035142-T1	6	38458009	38458714	Belongs to the protein kinase superfamily
BLS_035143-T1	6	38498723	38499079	Domain of unknown function (DUF3511)
BLS_035144-T1	6	38509148	38512298	gag-polypeptide of LTR copia-type
BLS_035145-T1	6	38528609	38529022
BLS_035146-T1	6	38531781	38536468	Belongs to the DEAD box helicase family
BLS_035147-T1	6	38543340	38544393
BLS_035148-T1	6	38552196	38562554	The pyruvate dehydrogenase complex catalyzes the overall conversion of pyruvate to acetyl-CoA and CO(2)
BLS_035148-T2	6	38552196	38562554	The pyruvate dehydrogenase complex catalyzes the overall conversion of pyruvate to acetyl-CoA and CO(2)
BLS_035148-T3	6	38552196	38562554	The pyruvate dehydrogenase complex catalyzes the overall conversion of pyruvate to acetyl-CoA and CO(2)
BLS_035148-T4	6	38552196	38562554	The pyruvate dehydrogenase complex catalyzes the overall conversion of pyruvate to acetyl-CoA and CO(2)
BLS_035149-T1	6	38578392	38580934	Tim17/Tim22/Tim23/Pmp24 family
BLS_035157-T1	6	38815474	38821788	60S ribosomal protein L18a-like protein
BLS_035158-T1	6	38823778	38824264
BLS_035159-T1	6	38892223	38894677
BLS_035645-T1	6	59552602	59552825
BLS_035991-T1	6	83210004	83214314
BLS_035992-T1	6	83447067	83447516	Auxin responsive protein
BLS_035993-T1	6	83450459	83493588	Tetratricopeptide repeat
BLS_035994-T1	6	83493601	83502750
BLS_035995-T1	6	83557540	83557739
BLS_036117-T1	6	93296696	93297073
BLS_036149-T1	6	96301614	96301788
BLS_036191-T1	6	99580856	99581470
BLS_036192-T1	6	99589484	99594092	-
BLS_036193-T1	6	99659837	99660791	Heavy metal-associated isoprenylated plant protein
BLS_036194-T1	6	99824646	99825650
BLS_036195-T1	6	99836327	99836857	-
BLS_037617-T1	7	16633892	16635283	Belongs to the protein kinase superfamily. Ser Thr protein kinase family(SERK5)
BLS_037618-T1	7	16635893	16646636	Belongs to the protein kinase superfamily. Ser Thr protein kinase family(SERK5)
BLS_037619-T1	7	16699932	16702384	Belongs to the protein kinase superfamily. Ser Thr protein kinase family(SERK5)
BLS_038503-T1	7	33597054	33601523
BLS_038504-T1	7	33602914	33604833	isoform X1
BLS_038505-T1	7	33607029	33612591	Belongs to the disease resistance NB-LRR family
BLS_038506-T1	7	33685393	33686626	Belongs to the disease resistance NB-LRR family
BLS_039188-T1	7	55908994	55910589
BLS_039638-T1	7	86422022	86422478
BLS_039639-T1	7	86422592	86423422
BLS_039640-T1	7	86477388	86479544
BLS_039641-T1	7	86479793	86481107
BLS_039642-T1	7	86481875	86482207
BLS_039808-T1	7	97157654	97158592
BLS_039828-T1	7	98772680	98784216
BLS_042171-T1	8	51921176	51925894	-
BLS_042172-T1	8	51928985	51931583	-
BLS_042173-T1	8	51982433	51983257
BLS_042174-T1	8	51983300	51997317	RING-like zinc finger
BLS_042212-T1	8	54598766	54613389	MOB kinase activator-like
BLS_042213-T1	8	54635497	54635808
BLS_042214-T1	8	54635957	54637062
BLS_042216-T1	8	54999422	55001369
BLS_042217-T1	8	55091822	55104028	disease resistance
BLS_042277-T1	8	59684235	59699398	starch synthase 4, chloroplastic
BLS_042277-T2	8	59684235	59699398	starch synthase 4, chloroplastic
BLS_042277-T3	8	59684235	59699398	starch synthase 4, chloroplastic
BLS_042328-T1	8	64618655	64620373
BLS_042478-T1	8	77068835	77069300
BLS_042521-T1	8	79071939	79151504	ABC transporter D family member
BLS_042521-T2	8	79071939	79151504	ABC transporter D family member
BLS_042522-T1	8	79140776	79142394
BLS_042523-T1	8	79158569	79167777	isoform X1
BLS_042591-T1	8	83352940	83353518
BLS_042619-T1	8	84520557	84524095	aarF domain-containing protein kinase At1g79600
BLS_042620-T1	8	84528145	84532731	aarF domain-containing protein kinase At1g79600
BLS_042621-T1	8	84554833	84555648
BLS_042622-T1	8	84556017	84586039	aarF domain-containing protein kinase At1g79600
BLS_042668-T1	8	86407154	86410608	maintenance of meiotic sister chromatid cohesion
BLS_042668-T2	8	86407154	86410608	maintenance of meiotic sister chromatid cohesion
BLS_042668-T3	8	86407154	86410608	maintenance of meiotic sister chromatid cohesion
BLS_042669-T1	8	86432005	86433617	Histone-lysine n-methyltransferase
BLS_042670-T1	8	86438547	86442904	Pectate lyase
BLS_042670-T2	8	86438547	86442904	Pectate lyase
BLS_042671-T1	8	86445715	86450757	The B regulatory subunit might modulate substrate selectivity and catalytic activity, and also might direct the localization of the catalytic enzyme to a particular subcellular compartment
BLS_042671-T2	8	86445715	86450757	The B regulatory subunit might modulate substrate selectivity and catalytic activity, and also might direct the localization of the catalytic enzyme to a particular subcellular compartment
BLS_042672-T1	8	86451225	86465057	Transcription elongation factor
BLS_042673-T1	8	86483682	86509235	Belongs to the peptidase A1 family
BLS_042703-T1	8	87337908	87338261
BLS_042704-T1	8	87361689	87362481
BLS_042870-T1	8	91484994	91486020
BLS_043877-T1	9	13400546	13404810	-
BLS_043878-T1	9	13426102	13437515	Armadillo/beta-catenin-like repeats
BLS_043878-T2	9	13426102	13437515	Armadillo/beta-catenin-like repeats
BLS_043879-T1	9	13440429	13447866	TMEM214, C-terminal, caspase 4 activator
BLS_043880-T1	9	13464619	13465865
BLS_043881-T1	9	13467303	13467781
BLS_044226-T1	9	23933376	23933627
BLS_044227-T1	9	24073078	24078518	Belongs to the CDP-alcohol phosphatidyltransferase class-I family
BLS_044228-T1	9	24079997	24080296
BLS_044229-T1	9	24086907	24091460	Strictosidine synthase
BLS_044280-T1	9	27732993	27733312
BLS_044419-T1	9	35476113	35476635
BLS_044420-T1	9	35484654	35485025
BLS_044421-T1	9	35557497	35559128
BLS_044422-T1	9	35660836	35662083	U-box domain-containing protein
BLS_044478-T1	9	38699340	38703122	plastid-lipid-associated protein 8
BLS_044752-T1	9	49919751	49931333	Belongs to the glycosyl hydrolase 1 family
BLS_044753-T1	9	49953604	49989111	Belongs to the glycosyl hydrolase 1 family
BLS_048253-T1	1	32839154	32841686	meprin and TRAF homology domain-containing protein MATH domain-containing protein
BLS_048383-T1	2	62578531	62580506	DDE superfamily endonuclease
BLS_048437-T1	2	133598370	133602538	Glutamate-gated receptor that probably acts as non- selective cation channel
BLS_048438-T1	2	133612688	133617031	Glutamate-gated receptor that probably acts as non- selective cation channel
BLS_048438-T2	2	133612688	133617031	Glutamate-gated receptor that probably acts as non- selective cation channel
BLS_048438-T3	2	133612688	133617031	Glutamate-gated receptor that probably acts as non- selective cation channel
BLS_048479-T1	3	398830	401059	Pentatricopeptide repeat-containing protein At3g49170
BLS_048527-T1	3	54802444	54807729	Sigma factors are initiation factors that promote the attachment of plastid-encoded RNA polymerase (PEP) to specific initiation sites and are then released
BLS_048665-T1	4	107463103	107463805	mRNA splicing, via spliceosome
BLS_048727-T1	5	16133111	16135879	LRR receptor-like serine threonine-protein kinase
BLS_048727-T2	5	16133111	16135879	regulation of response to stimulus
BLS_048771-T1	5	52237315	52237861	ribonuclease H protein At1g65750
BLS_048874-T1	6	37528200	37528982

## Sheet: Table S3
Table S3. GO enrichment analysis of selected genes.
Class	GO term	GO ID	Enrich factor	Gene count	P value	Corrected P value
Biological process	response to oxygen levels	GO:0070482	6.41662	9	1.2e-05	0.00735495
Biological process	regulation of stem cell division	GO:2000035	14.7684	5	2.19e-05	0.00891308
Biological process	negative regulation of phosphorelay signal transduction system	GO:0070298	10.59	6	2.22e-05	0.00679028
Biological process	negative regulation of ethylene-activated signaling pathway	GO:0010105	10.59	6	2.22e-05	0.00679028
Molecular function	receptor serine/threonine kinase binding	GO:0033612	10.2371	6	2.67e-05	0.00822042
Molecular function	deubiquitinase activity	GO:0101005	13.2376	5	3.73e-05	0.0057507
Molecular function	cysteine-type deubiquitinase activity	GO:0004843	13.2376	5	3.73e-05	0.0057507
Biological process	response to hypoxia	GO:0001666	6.32702	8	4.12e-05	0.00718098
Biological process	regulation of phosphorelay signal transduction system	GO:0070297	9.14087	6	5.13e-05	0.00783006
Biological process	regulation of ethylene-activated signaling pathway	GO:0010104	9.14087	6	5.13e-05	0.00783006
Biological process	stem cell division	GO:0017145	12.2653	5	5.44e-05	0.00664203
Biological process	response to decreased oxygen levels	GO:0036293	5.81831	8	7.43e-05	0.0082504
Biological process	sister chromatid cohesion	GO:0007062	11.3071	5	8.06e-05	0.00819965
Biological process	regulation of post-embryonic root development	GO:2000069	10.6419	5	0.000108	0.0101218
Molecular function	protein serine/threonine/tyrosine kinase activity	GO:0004712	10.3754	5	0.000121	0.00620376
Molecular function	ubiquitin-like protein peptidase activity	GO:0019783	10.1024	5	0.000137	0.00528137
Biological process	negative regulation of intracellular signal transduction	GO:1902532	7.61739	6	0.000141	0.0123343
Biological process	response to fructose	GO:0009750	9.77909	5	0.000161	0.013114
Cellular component	plastoglobule	GO:0010287	7.40929	6	0.000164	0.037106
Biological process	cellular response to oxygen-containing compound	GO:1901701	2.31232	22	0.000192	0.014656
Molecular function	protein serine/threonine kinase activity	GO:0004674	2.41821	18	0.000415	0.0116155
Biological process	mRNA modification	GO:0016556	5.75088	6	0.000641	0.0460495
Biological process	protein phosphorylation	GO:0006468	2.11707	22	0.000645	0.0437786
Biological process	meristem development	GO:0048507	2.9996	12	0.000698	0.0406081
Biological process	jasmonic acid mediated signaling pathway	GO:0009867	4.56357	7	0.000905	0.0480189
Biological process	gibberellin biosynthetic process	GO:0009686	6.63901	5	0.000963	0.0490178
Biological process	hormone-mediated signaling pathway	GO:0009755	2.18071	19	0.00110141	0.0498082
Biological process	regulation of timing of meristematic phase transition	GO:0048506	6.404	5	0.00113244	0.0493824
Biological process	regulation of timing of transition from vegetative to reproductive phase	GO:0048510	6.404	5	0.00113244	0.0493824
Biological process	phosphorylation	GO:0016310	1.91645	25	0.00113737	0.046291
Biological process	diterpenoid biosynthetic process	GO:0016102	6.18506	5	0.0013224	0.0474896
Biological process	cellular response to jasmonic acid stimulus	GO:0071395	4.23897	7	0.00138594	0.0470066
Biological process	cellular response to fatty acid	GO:0071398	4.11835	7	0.00163435	0.0539336
Molecular function	transition metal ion binding	GO:0046914	2.84364	11	0.00171386	0.0310511
Cellular component	endoplasmic reticulum membrane	GO:0005789	2.68508	12	0.00182335	0.0588681
Biological process	cellular response to iron ion	GO:0071281	5.74327	5	0.00183468	0.0533368
Biological process	gibberellin metabolic process	GO:0009685	5.69805	5	0.00189943	0.053935
Biological process	brassinosteroid mediated signaling pathway	GO:0009742	5.69805	5	0.00189943	0.053935
Biological process	response to chitin	GO:0010200	4.0044	7	0.00191616	0.0519917
Biological process	ethylene-activated signaling pathway	GO:0009873	4.61906	6	0.00197994	0.0525545
Cellular component	endoplasmic reticulum subcompartment	GO:0098827	2.64885	12	0.00204042	0.0461135
Cellular component	nuclear outer membrane-endoplasmic reticulum membrane network	GO:0042175	2.64885	12	0.00204042	0.0461135
Biological process	cellular response to brassinosteroid stimulus	GO:0071367	5.56656	5	0.00210373	0.0546521
Molecular function	protein kinase activity	GO:0004672	2.08763	18	0.00222893	0.0361321
Biological process	regulation of meristem development	GO:0048509	3.79443	7	0.00259182	0.0620512
Biological process	regulation of development, heterochronic	GO:0040034	5.28213	5	0.00264224	0.0620419
Biological process	cellular response to endogenous stimulus	GO:0071495	1.90078	21	0.00323744	0.073202
Biological process	carbohydrate mediated signaling	GO:0009756	4.99071	5	0.00337281	0.0748764
Biological process	sugar mediated signaling pathway	GO:0010182	4.99071	5	0.00337281	0.0748764
Molecular function	peptidase activity	GO:0008233	2.75191	10	0.00350872	0.0540343
Biological process	protein autophosphorylation	GO:0046777	3.22519	8	0.00354426	0.0746128
Molecular function	signaling receptor binding	GO:0005102	4.07672	6	0.00363429	0.053303
Cellular component	obsolete endoplasmic reticulum part	GO:0044432	2.4505	12	0.00383258	0.0721803
Molecular function	cysteine-type peptidase activity	GO:0008234	4.76884	5	0.00406153	0.0543891
Biological process	diterpenoid metabolic process	GO:0016101	4.76087	5	0.00412256	0.0798991
Biological process	steroid hormone mediated signaling pathway	GO:0043401	4.72975	5	0.00423862	0.080865
Biological process	cellular response to steroid hormone stimulus	GO:0071383	4.72975	5	0.00423862	0.080865
Biological process	response to steroid hormone	GO:0048545	4.69904	5	0.00435701	0.0806046
Molecular function	transferase activity, transferring phosphorus-containing groups	GO:0016772	1.79217	22	0.00473313	0.0607418
Biological process	response to hexose	GO:0009746	4.58008	5	0.00485419	0.084671
Biological process	response to iron ion	GO:0010039	4.55127	5	0.00498453	0.0833714
Biological process	response to monosaccharide	GO:0034284	4.49474	5	0.00525262	0.0866683
Biological process	cellular response to ethylene stimulus	GO:0071369	3.75923	6	0.00544148	0.0885873
Biological process	phosphorelay signal transduction system	GO:0000160	3.72697	6	0.00567011	0.0910948
Biological process	sister chromatid segregation	GO:0000819	4.35935	5	0.0059673	0.0946243
Biological process	regulation of root development	GO:2000280	4.35935	5	0.0059673	0.0946243
Biological process	cellular response to hormone stimulus	GO:0032870	1.86306	19	0.00631051	0.0975333
Biological process	cellular response to carbohydrate stimulus	GO:0071322	4.25678	5	0.00658636	0.100524
Biological process	response to disaccharide	GO:0034285	4.23189	5	0.0067479	0.100478
Biological process	response to sucrose	GO:0009744	4.23189	5	0.0067479	0.100478
Biological process	regulation of intracellular signal transduction	GO:1902531	3.58836	6	0.00678672	0.0986498
Biological process	cellular response to metal ion	GO:0071248	4.20728	5	0.0069122	0.0992917
Molecular function	kinase activity	GO:0016301	1.80879	19	0.00798401	0.079325
Biological process	regulation of cellular component size	GO:0032535	4.02029	5	0.00832868	0.110536
Biological process	regulation of cell division	GO:0051302	3.97611	5	0.00871201	0.11438
Cellular component	cytoplasmic vesicle membrane	GO:0030659	2.98463	7	0.0094321	0.118425
Molecular function	metal ion binding	GO:0046872	2.1577	12	0.00970957	0.0879573
Biological process	obsolete nucleic acid-templated transcription	GO:0097659	2.70524	8	0.00988219	0.125689
Biological process	regulation of anatomical structure size	GO:0090066	3.84922	5	0.00993503	0.125058
Molecular function	phosphotransferase activity, alcohol group as acceptor	GO:0016773	1.79017	18	0.0108672	0.0929752
Biological process	cellular response to chemical stimulus	GO:0070887	1.52455	30	0.0111622	0.132321
Biological process	cellular response to organic substance	GO:0071310	1.67406	22	0.0112389	0.12946
Cellular component	vesicle membrane	GO:0012506	2.88139	7	0.0112935	0.127616
Biological process	regulation of phosphorylation	GO:0042325	3.20437	6	0.011471	0.130898
Biological process	response to oxygen-containing compound	GO:1901700	1.49447	32	0.0114953	0.129961
Biological process	signal transduction	GO:0007165	1.52028	30	0.0115899	0.129828
Biological process	response to organonitrogen compound	GO:0010243	2.44845	9	0.0117277	0.130177
Biological process	cellular response to inorganic substance	GO:0071241	3.65481	5	0.0122273	0.1345
Biological process	phosphate-containing compound metabolic process	GO:0006796	1.51632	29	0.0135643	0.140356
Biological process	response to brassinosteroid	GO:0009741	3.51288	5	0.0143015	0.143133
Molecular function	cation binding	GO:0043169	2.04515	12	0.0143709	0.102936
Biological process	signaling	GO:0023052	1.49309	30	0.0147111	0.146035
Biological process	tissue development	GO:0009888	1.77776	17	0.0148976	0.143228
Molecular function	catalytic activity, acting on a protein	GO:0140096	1.45529	31	0.0163616	0.109551
Biological process	response to abiotic stimulus	GO:0009628	1.41086	36	0.0170631	0.156647
Biological process	phosphorus metabolic process	GO:0006793	1.48784	29	0.0172585	0.157259
Biological process	terpenoid biosynthetic process	GO:0016114	3.23059	5	0.0198039	0.172718
Biological process	cell communication	GO:0007154	1.4352	32	0.019924	0.172534
Cellular component	obsolete cytoplasmic vesicle part	GO:0044433	2.52419	7	0.0217314	0.233871
Cellular component	endosome membrane	GO:0010008	3.14657	5	0.0219246	0.225225
Molecular function	transmembrane receptor protein serine/threonine kinase activity	GO:0004675	2.7585	6	0.0220999	0.12376
Biological process	response to nitrogen compound	GO:1901698	2.00004	11	0.022334	0.184255
Biological process	cellular response to acid chemical	GO:0071229	2.0735	10	0.0231855	0.18873
Biological process	meiotic cell cycle process	GO:1903046	2.7137	6	0.0239265	0.193472
Biological process	regulation of phosphate metabolic process	GO:0019220	2.68849	6	0.0249009	0.198719
Biological process	regulation of phosphorus metabolic process	GO:0051174	2.68849	6	0.0249009	0.198719
Biological process	developmental process	GO:0032502	1.27725	51	0.0256306	0.199331
Molecular function	transmembrane receptor protein kinase activity	GO:0019199	2.64753	6	0.0263545	0.139952
Cellular component	cytoplasm	GO:0005737	1.12096	110	0.0278429	0.2517
Biological process	negative regulation of signal transduction	GO:0009968	2.61561	6	0.0279825	0.20707
Biological process	cellular response to lipid	GO:0071396	1.85156	12	0.0293912	0.21489
Biological process	negative regulation of cell communication	GO:0010648	2.58447	6	0.0294296	0.21389
Biological process	negative regulation of signaling	GO:0023057	2.58447	6	0.0294296	0.21389
Cellular component	obsolete cytoplasmic part	GO:0044444	1.14342	96	0.0308727	0.268355
Biological process	meiotic cell cycle	GO:0051321	2.54658	6	0.0313069	0.217191
Biological process	pollen tube development	GO:0048868	2.84903	5	0.0317594	0.219086
Biological process	establishment of protein localization to organelle	GO:0072594	2.29211	7	0.0340692	0.231103
Biological process	pollination	GO:0009856	2.47403	6	0.0352927	0.23044
Biological process	multi-multicellular organism process	GO:0044706	2.47403	6	0.0352927	0.23044
Biological process	response to jasmonic acid	GO:0009753	2.26141	7	0.036234	0.232851
Biological process	meristem maintenance	GO:0010073	2.74111	5	0.0365669	0.23376
Biological process	protein localization to organelle	GO:0033365	2.11285	8	0.0366958	0.233362
Biological process	nuclear chromosome segregation	GO:0098813	2.73076	5	0.0370709	0.233318
Biological process	response to endogenous stimulus	GO:0009719	1.39488	29	0.0373069	0.233598
Molecular function	signaling receptor activity	GO:0038023	2.23471	7	0.0378581	0.182192
Biological process	response to fatty acid	GO:0070542	2.22662	7	0.0388728	0.242162
Cellular component	obsolete endosomal part	GO:0044440	2.67138	5	0.0401739	0.302643
Biological process	tRNA metabolic process	GO:0006399	2.65074	5	0.0412578	0.249385
Biological process	cell cycle process	GO:0022402	1.80913	11	0.0417415	0.251066
Molecular function	zinc ion binding	GO:0008270	2.62939	5	0.042238	0.194169
Biological process	transmembrane receptor protein serine/threonine kinase signaling pathway	GO:0007178	2.36617	6	0.0423266	0.250878
Molecular function	DNA-binding transcription factor activity, RNA polymerase II-specific	GO:0000981	2.61151	5	0.043279	0.196028
Biological process	anatomical structure development	GO:0048856	1.25481	47	0.0440937	0.258838
Biological process	gametophyte development	GO:0048229	1.85552	10	0.0442903	0.258748
Biological process	isoprenoid biosynthetic process	GO:0008299	2.59374	5	0.0445789	0.259195
Biological process	response to organic substance	GO:0010033	1.30293	37	0.0471258	0.271418
Biological process	chromosome segregation	GO:0007059	2.54807	5	0.0474659	0.24981
Biological process	post-embryonic root development	GO:0048528	2.53025	5	0.0486511	0.252779

## Sheet: Table S4
Table S4. KEGG enrichment analysis of selected genes.
Class	KEGG pathway	Enrich factor	Gene count	P value	Corrected P value
Genetic Information Processing	Nucleocytoplasmic transport	3.98579	7	0.00197264	0.106523
Metabolism	Carbohydrate metabolism	1.69201	21	0.0120634	0.325712
Brite Hierarchies	Messenger RNA biogenesis	1.90242	15	0.012652	0.273284
Metabolism	Amino sugar and nucleotide sugar metabolism	2.96915	6	0.0161887	0.291397
Genetic Information Processing	mRNA surveillance pathway	2.54367	6	0.0315079	0.378095

## Sheet: Table S5
Table S5. Estimates of introgression across different populations based on ABBA-BABA test. The topology was set as (((P1, P2) P3) P4).
P1	P2	P3	P4	D-statistic	Z-score	P value	BBAA	ABBA	BABA	Between lineages
ES	LS	CY	NP	0.0421605	9.97848	0	14073.8	3704.45	3404.72	*
ES	LP	CY	NP	0.0445753	11.0526	0	14565.9	3707.46	3391.04	*
JX	LS	CY	NP	0.0491769	14.7328	0	14797.7	3577.16	3241.83	*
JX	LP	CY	NP	0.0511527	15.3555	0	14572.5	3616.96	3264.94	*
NP	CY	ES	ZJJ	0.0518032	10.7846	0	12310.9	3170.1	2857.83	*
JX	LS	JN	NP	0.067026	23.1318	0	15064.4	3729.46	3260.93	*
JX	LS	ES	ZJJ	0.0679991	9.39106	0	9132.51	6285.25	5484.89
JN	HZ	JX	LP	0.0697438	10.3565	0	15012.9	4671.25	4062.15	*
JX	LP	JN	NP	0.0703884	17.3421	0	14835.8	3777.53	3280.71	*
LP	JX	NP	WZS	0.0715048	9.47327	0	13180.1	4642.45	4022.84	*
JN	NP	HZ	TB	0.0794987	9.18415	0	5860.04	5154.58	4395.37
NP	CY	LS	ZJJ	0.0888058	14.3716	0	11323	3751.68	3139.68	*
NP	CY	LP	ZJJ	0.0910987	14.0066	0	11636.1	3764.91	3136.22	*
NP	CY	PB	ZJJ	0.0942626	10.0827	0	10219.9	3949.13	3268.75	*
NP	HZ	JX	ZJJ	0.0993818	9.22775	0	10082.6	3474.31	2846.17	*
JN	WZS	JX	ZJJ	0.100957	9.50618	0	10652.1	5004.82	4086.94	*
LP	JX	HZ	TB	0.112099	10.4695	0	13735	6108.19	4876.79	*
HZ	WZS	LP	ZJJ	0.123897	9.36282	0	12566.6	5454.66	4252.03	*
JN	TB	LP	ZJJ	0.129677	9.82617	0	11410.7	6573.1	5064.03	*
NP	WZS	ES	ZJJ	0.133618	9.41124	0	11343.1	4210.7	3218.09	*
CY	TB	LP	ZJJ	0.137071	9.20347	0	11115.1	6463.04	4904.84	*
HZ	TB	LP	ZJJ	0.149284	9.26411	0	11602.9	6432.32	4761.29	*
NP	TB	ES	ZJJ	0.152113	11.6278	0	10740.1	5170.99	3805.54	*
WZS	PB	LS	ZJJ	0.164804	9.75103	0	8553.71	8081.67	5794.77
JX	LP	ES	NP	0.173951	9.26305	0	6955.41	6858.31	4825.84
LP	JX	HZ	PB	0.180527	10.2643	0	8674.22	7568.73	5253.9	*
WZS	PB	LP	ZJJ	0.184229	11.166	0	8806.53	8308.01	5723.08
LP	JX	NP	PB	0.1877	10.3117	0	7298.08	6968.48	4765.94	*
NP	WZS	LP	ZJJ	0.200748	12.5548	0	10592.8	5139.46	3420.97	*
NP	WZS	LS	ZJJ	0.20108	11.9272	0	10285	5156.19	3429.73	*
NP	TB	LS	ZJJ	0.207312	12.4996	0	9618.62	6021.88	3953.8	*
NP	TB	LP	ZJJ	0.217579	14.5586	0	9913.42	6118.94	3932.06	*
PB	LS	NP	TB	0.310694	9.29809	0	11452.4	9648.96	5074.48	*
PB	JX	LQ	TB	0.31071	9.23493	0	10720.1	10495.5	5519.5	*
NP	WZS	PB	ZJJ	0.312627	13.3183	0	9199.63	6829.73	3576.47	*
PB	JX	CY	TB	0.331456	9.82991	0	10858	10386.1	5215	*
PB	ES	NP	TB	0.357239	10.4021	0	10235.9	10024.5	4747.41	*
PB	TB	NP	ZJJ	0.3621	9.27164	0	10547	8337.14	3904.45
NP	JX	PB	TB	0.38868	10.8076	0	9873.13	9764.13	4298.33
NP	JN	PB	ZJJ	0.119408	9.12205	1.0842e-19	10507.5	4327.61	3404.35	*
JN	TB	LS	ZJJ	0.122656	9.09101	1.0842e-19	11131.8	6491.87	5073.32	*
NP	WZS	JX	ZJJ	0.145059	9.10319	1.0842e-19	9367.16	4337.13	3238.25	*
PB	TB	LQ	ZJJ	0.282176	8.99499	2.1684e-19	11074.5	9468.36	5300.85
JN	WZS	LP	ZJJ	0.101575	8.94619	3.25261e-19	11713.6	5643.01	4602.34	*
PB	LP	NP	TB	0.304277	8.94748	3.25261e-19	11643.1	9549.59	5093.91	*
LP	JX	HZ	WZS	0.0740572	8.88434	6.50521e-19	14875.5	5307.35	4575.46	*
LP	PB	HZ	ZJJ	0.202134	8.88165	6.50521e-19	8596.95	7246.24	4809.39	*
NP	PB	ES	ZJJ	0.216421	8.8404	9.75782e-19	6885.15	6804.58	4383.29
CY	HZ	JX	LP	0.0543985	8.8164	1.19262e-18	14812	4499.84	4035.53	*
LP	JX	NP	TB	0.115732	8.8	1.40946e-18	12273.3	5394.52	4275.4	*
PB	ES	NP	WZS	0.210905	8.77842	1.6263e-18	11280.9	6489.71	4229.06	*
NP	HZ	PB	ZJJ	0.177476	8.74985	2.1684e-18	9984.19	4657.58	3253.55	*
PB	ES	CY	TB	0.302824	8.72664	2.60209e-18	11316.6	10559.9	5650.88	*
LS	JX	HZ	PB	0.159312	8.71804	2.81893e-18	8912.07	7268.2	5270.62	*
LS	JX	NP	PB	0.167225	8.67755	4.01155e-18	7542.48	6674.5	4762.03	*
PB	ES	LQ	TB	0.293663	8.66888	4.33681e-18	11123.7	10806.5	5900.31	*
PB	JX	JN	TB	0.302802	8.64851	5.20417e-18	11149.1	10396	5563.43	*
PB	TB	CY	ZJJ	0.31813	8.62874	6.17995e-18	10902.5	9550.21	4940.33
JX	LS	PB	ZJJ	0.092259	8.62132	6.61363e-18	7383.32	7021.09	5835
JX	LS	ES	NP	0.136695	8.58251	9.32414e-18	7199	6347.87	4821.12
HZ	TB	ES	ZJJ	0.101333	8.55277	1.20346e-17	12479.1	5533.9	4515.56	*
PB	JX	HZ	TB	0.300948	8.54052	1.33357e-17	11011.4	10372.4	5573.53	*
TB	PB	LP	ZJJ	0.151278	8.53915	1.35525e-17	11941.6	8053.77	5937.24
HZ	TB	LS	ZJJ	0.13684	8.5285	1.48536e-17	11307.8	6334.91	4809.86	*
PB	LS	CY	TB	0.27766	8.46616	2.53703e-17	12416.5	10367.5	5861.37	*
TB	PB	LS	ZJJ	0.140665	8.44658	3.00324e-17	11748.5	7887.18	5941.91
PB	TB	JN	ZJJ	0.30029	8.43626	3.27429e-17	11023.3	9856.6	5304.02
CY	WZS	PB	ZJJ	0.215417	8.41989	3.77302e-17	10409.6	7258.33	4685.44	*
NP	JN	ES	ZJJ	0.072159	8.41906	3.79471e-17	12529.3	3379.15	2924.3	*
CY	TB	LS	ZJJ	0.128743	8.40993	4.09828e-17	10837.3	6383.04	4926.96	*
HZ	WZS	LS	ZJJ	0.121255	8.34688	7.00395e-17	12259.1	5471.61	4288.19	*
JN	NP	JX	PB	0.0959493	8.34167	7.32921e-17	12519.8	4239.09	3496.84	*
JN	WZS	LS	ZJJ	0.104794	8.31403	9.24824e-17	11422.9	5676.75	4599.83	*
LP	PB	JN	ZJJ	0.147725	8.30543	9.94213e-17	8801.03	6969.54	5175.42	*
CY	TB	ES	ZJJ	0.103983	8.30063	1.03541e-16	12017.5	5590.8	4537.61	*
PB	LP	CY	TB	0.272703	8.29695	1.06794e-16	12599.1	10276.7	5872.7	*
CY	NP	JX	PB	0.0550745	8.28904	1.14166e-16	12238.7	3867.08	3463.36	*
LP	JX	LQ	PB	0.129363	8.27361	1.29996e-16	8389.35	7460.99	5751.75	*
JN	HZ	JX	LS	0.0637887	8.15383	3.52583e-16	15234.7	4616.51	4062.86	*
PB	ES	JN	TB	0.287794	8.15201	3.57895e-16	11558.5	10758.8	5950.08	*
CY	NP	LQ	WZS	0.0734835	8.13844	4.00396e-16	4978.13	4974.41	4293.38
LP	JX	CY	PB	0.142542	8.13404	4.15249e-16	8149.7	7416.38	5565.87	*
PB	LS	LQ	TB	0.269622	8.13102	4.25658e-16	12199.6	10580.8	6086.84	*
PB	LP	LQ	TB	0.262657	8.04274	8.78529e-16	12390.1	10456.3	6106.09	*
LP	JX	JN	PB	0.130544	8.01918	1.06447e-15	8457.87	7386.01	5680.29	*
ES	HZ	JX	LS	0.129456	8.01144	1.13375e-15	7601.52	7031.42	5419.57	*
JX	LP	LQ	NP	0.0681893	7.98794	1.37217e-15	14349.4	3863.83	3370.53	*
LS	JX	HZ	TB	0.099997	7.92984	2.19421e-15	13963.9	5969.98	4884.56	*
LQ	TB	LP	ZJJ	0.120544	7.90525	2.67397e-15	11014.1	6615.82	5192.41	*
HZ	PB	ES	ZJJ	0.173366	7.87525	3.40071e-15	8503.8	7019.19	4945.01
LP	JX	HZ	LQ	0.0680782	7.75521	8.81966e-15	14504.1	4750.54	4144.95	*
PB	LS	JN	TB	0.258689	7.75109	9.11044e-15	12660.1	10463	6162.24	*
NP	JN	TB	ZJJ	0.117285	7.75074	9.1357e-15	6595.93	4968.66	3925.51
CY	PB	ES	ZJJ	0.17257	7.74401	9.63303e-15	7926.09	7165.14	5056.11
JX	LP	ES	LQ	0.116182	7.72697	1.10141e-14	7718.47	7393.57	5854.4
NP	HZ	LP	ZJJ	0.0755033	7.65322	1.96012e-14	11437.5	3674.06	3158.2	*
NP	LQ	ES	ZJJ	0.0772114	7.59343	3.11556e-14	12093.7	3473.76	2975.78	*
PB	LP	JN	TB	0.254336	7.5439	4.56133e-14	12840.9	10382	6171.8	*
PB	JX	NP	WZS	0.201479	7.47215	7.88931e-14	10894.4	6423.62	4269.24	*
NP	JN	LS	ZJJ	0.0907566	7.46353	8.42329e-14	11588.9	3903.21	3253.68	*
JN	WZS	PB	ZJJ	0.187033	7.41561	1.21064e-13	10381	7393.86	5063.85	*
WZS	LS	ES	ZJJ	0.135509	7.41295	1.23519e-13	7762.54	7564.41	5758.97
LQ	WZS	PB	ZJJ	0.192078	7.41286	1.23607e-13	10218.7	7398.81	5014.49	*
JX	HZ	ES	LP	0.153666	7.40561	1.30554e-13	7544.48	7360.55	5399.73	*
LP	PB	LQ	ZJJ	0.135786	7.38331	1.54398e-13	8803.81	6918.01	5263.87	*
ES	JX	NP	ZJJ	0.191298	7.29846	2.91076e-13	6216.94	6215.36	4219.24	*
PB	ES	HZ	TB	0.256712	7.24139	4.44112e-13	11570.2	10329.8	6109.61	*
ES	CY	JX	LP	0.129419	7.23785	4.55866e-13	7465.18	7332.48	5652.03	*
LS	PB	HZ	ZJJ	0.176764	7.14552	8.96545e-13	8344.46	6967.28	4874.15	*
LP	JX	HZ	ZJJ	0.110398	7.14121	9.25132e-13	8265.83	5809.63	4654.42	*
LP	JX	NP	ZJJ	0.116216	7.13349	9.78558e-13	8092.82	5008.48	3965.55	*
JN	PB	ES	ZJJ	0.158351	7.117	1.10304e-12	8196.16	7192.34	5225.89
CY	HZ	JX	LS	0.0495553	7.11631	1.10855e-12	15029.5	4452.39	4031.95	*
NP	HZ	LS	ZJJ	0.0792668	7.11437	1.12426e-12	11116.6	3696.87	3153.83	*
NP	JN	LP	ZJJ	0.0944341	7.11234	1.14092e-12	11901.7	3927.73	3249.92	*
LQ	WZS	LS	ZJJ	0.0899259	7.08893	1.35149e-12	11263.4	5684.64	4746.6	*
JN	TB	ES	ZJJ	0.087571	7.08559	1.38452e-12	12266.8	5654.49	4743.9	*
CY	NP	LQ	TB	0.0782584	7.06451	1.61182e-12	5298.12	5216.82	4459.56
LQ	PB	ES	ZJJ	0.154377	7.04675	1.83139e-12	8140.45	7190.94	5267.63
LS	JX	NP	TB	0.104902	6.98179	2.91435e-12	12513.9	5268.01	4267.7	*
CY	WZS	LP	ZJJ	0.109235	6.94919	3.67385e-12	11767.9	5533.26	4443.46	*
PB	TB	HZ	ZJJ	0.289152	6.92984	4.21307e-12	10652.9	9819.15	5414.35
CY	WZS	LS	ZJJ	0.11126	6.91904	4.54722e-12	11475.8	5565.6	4451.13	*
PB	LP	JX	ZJJ	0.074306	6.9096	4.86032e-12	7285.58	7109.43	6125.97
CY	NP	ES	PB	0.0489774	6.8846	5.79488e-12	12634.1	3942.01	3573.9	*
ES	JN	JX	LP	0.117175	6.8748	6.20755e-12	7691.6	7320.65	5784.99	*
LS	JX	CY	PB	0.124437	6.80492	1.01109e-11	8397.37	7125.68	5548.54	*
WZS	PB	ES	ZJJ	0.116198	6.80146	1.03563e-11	10195.8	6861.92	5433.25
JX	LP	ES	ZJJ	0.0802552	6.71034	1.94177e-11	8753	6659.79	5670.24
CY	NP	HZ	TB	0.0717761	6.69227	2.1974e-11	5608.97	4869.86	4217.59
CY	NP	HZ	WZS	0.0675594	6.68911	2.24532e-11	5648.97	4551.18	3975.14
HZ	JN	ES	JX	0.064755	6.63947	3.14803e-11	12997	4561.94	4007.06	*
HZ	NP	ES	WZS	0.138596	6.63824	3.1746e-11	5828.58	5387.08	4075.59	*
JX	LS	LQ	NP	0.0719553	6.62109	3.5655e-11	14569.3	3860.28	3342.03	*
LQ	WZS	LP	ZJJ	0.0921856	6.58523	4.54191e-11	11560.6	5657.32	4702.31	*
NP	HZ	TB	ZJJ	0.154096	6.57545	4.8506e-11	6075.1	5153.29	3777.14
JX	LP	PB	WZS	0.115579	6.55448	5.58377e-11	10123.3	7639.34	6056.41
PB	ES	CY	WZS	0.153958	6.54947	5.77422e-11	12352.8	7092.55	5200.02	*
NP	TB	JX	ZJJ	0.121357	6.54762	5.84612e-11	8803.82	4933.15	3865.38	*
LQ	TB	LS	ZJJ	0.108818	6.50461	7.78977e-11	10720.2	6519.66	5240	*
LS	PB	JN	ZJJ	0.126583	6.48918	8.63037e-11	8558.96	6701	5195.15	*
LS	JX	JN	PB	0.113216	6.48014	9.16387e-11	8709.14	7098.9	5654.97	*
NP	HZ	ES	ZJJ	0.0567496	6.45247	1.10042e-10	12117.2	3231.79	2884.69	*
NP	LQ	PB	ZJJ	0.112124	6.42663	1.3046e-10	10056.5	4309.36	3440.42	*
PB	LS	HZ	TB	0.22661	6.42355	1.33129e-10	12686.9	10050.3	6336.82	*
LP	PB	NP	ZJJ	0.156959	6.42153	1.34915e-10	8462.45	5707.7	4159.03	*
LP	PB	CY	ZJJ	0.136602	6.39593	1.5957e-10	8732.3	6657.93	5057.57	*
LQ	LS	HZ	NP	0.0708663	6.3636	1.97083e-10	5247.71	4887.76	4240.85	*
ES	CY	JX	LS	0.0955466	6.35791	2.04521e-10	7717.14	6830.4	5638.99	*
CY	JX	ES	ZJJ	0.14611	6.34471	2.22841e-10	6885.46	6610.39	4924.96
CY	WZS	ES	ZJJ	0.0783598	6.33642	2.35164e-10	12595.1	4681.38	4001.02	*
LQ	HZ	JX	LS	0.0680344	6.30633	2.85723e-10	14712.8	4735.84	4132.49	*
PB	ES	LQ	WZS	0.148036	6.25984	3.8537e-10	12070.5	7327.36	5437.67	*
LS	JX	HZ	WZS	0.0722129	6.25615	3.94602e-10	15099.4	5290.95	4578.27	*
LQ	NP	JX	PB	0.0770284	6.233	4.57586e-10	12034.1	4186.04	3587.28	*
LP	JX	CY	TB	0.0698212	6.22629	4.77605e-10	13336.5	5876.79	5109.7	*
HZ	NP	ES	PB	0.129075	6.22164	4.91996e-10	12370.6	4622.71	3565.78	*
LS	JX	NP	WZS	0.0726438	6.18007	6.40716e-10	13411.4	4633.34	4005.76	*
LQ	JX	ES	ZJJ	0.126749	6.17753	6.51138e-10	6934.55	6665.96	5166.24
PB	LP	HZ	TB	0.219037	6.17139	6.76927e-10	12881.2	9927.38	6359.87	*
CY	WZS	JX	ZJJ	0.0926304	6.16477	7.05841e-10	10660.7	4849.29	4027.07	*
NP	CY	JX	ZJJ	0.0459806	6.16305	7.13569e-10	10327	3146.73	2870.07	*
HZ	JX	ES	ZJJ	0.14622	6.12168	9.25963e-10	7096.05	6469.49	4818.9
ES	LP	WZS	ZJJ	0.12427	6.0879	1.14403e-09	7910.8	7595.23	5916.17	*
HZ	WZS	ES	ZJJ	0.0756896	5.99549	2.02871e-09	13378	4586.95	3941.44	*
HZ	CY	ES	JX	0.0381122	5.98965	2.10296e-09	12811.4	4312.42	3995.77	*
ES	JN	JX	LS	0.0839761	5.97367	2.31979e-09	7954.73	6829.74	5771.54	*
LS	JX	LQ	PB	0.107702	5.91933	3.23249e-09	8636.49	7169.75	5775.52	*
PB	ES	JN	WZS	0.139631	5.90786	3.46578e-09	12267.5	7313.92	5521.68	*
LQ	TB	ES	ZJJ	0.0824145	5.90187	3.5941e-09	11869.4	5696.57	4829.1	*
LP	ES	NP	PB	0.149854	5.8356	5.35973e-09	7453.45	7220.95	5338.82	*
JN	JX	ES	ZJJ	0.13044	5.82586	5.68187e-09	6864.86	6685.44	5142.59
JN	NP	JX	TB	0.0943125	5.79196	6.95697e-09	7696.85	5001.81	4139.66	*
NP	CY	TB	ZJJ	0.101934	5.76056	8.38345e-09	6296.19	4635.26	3777.7
LS	ES	NP	PB	0.128463	5.72026	1.06359e-08	7009.42	6992.58	5400.52	*
CY	HZ	JX	ZJJ	0.0450596	5.68692	1.29352e-08	10889.5	4075.96	3724.47	*
LQ	LP	HZ	NP	0.0678482	5.64518	1.65011e-08	5239.12	4876.94	4257.2	*
PB	JX	CY	WZS	0.143471	5.58912	2.28219e-08	11951.9	6976.44	5225.78	*
CY	NP	JN	TB	0.0768527	5.49554	3.89506e-08	5271.09	5237.44	4489.87
NP	CY	WZS	ZJJ	0.0963933	5.46968	4.50859e-08	4990.19	4443.51	3662.18
NP	LQ	LP	ZJJ	0.103636	5.46274	4.68837e-08	11466.5	4065.2	3301.72	*
LP	ES	NP	TB	0.0794487	5.43959	5.34034e-08	12362	5580.33	4758.89	*
LP	ES	HZ	PB	0.127265	5.43066	5.61457e-08	8877.64	7588.21	5874.84	*
NP	LQ	LS	ZJJ	0.106656	5.42612	5.75933e-08	11150.1	4090.28	3301.86	*
LQ	WZS	JX	ZJJ	0.0898847	5.42007	5.95753e-08	10504.2	5024.17	4195.47	*
LP	JX	JN	TB	0.0558201	5.41991	5.96304e-08	13626.3	5885.3	5263	*
HZ	NP	LP	WZS	0.116022	5.41975	5.96809e-08	6663.41	5496.04	4353.3	*
ES	LQ	JX	LS	0.0789802	5.36822	7.95179e-08	7967.7	6888.76	5880.26	*
ES	LP	JX	WZS	0.0997578	5.2731	1.34139e-07	7746.55	7737.39	6333.69
ES	LS	CY	ZJJ	0.128662	5.26103	1.43253e-07	7800.22	6883.88	5314.42	*
LS	PB	LQ	ZJJ	0.109586	5.23774	1.62553e-07	8557.75	6645.47	5332.82	*
PB	LP	NP	WZS	0.138306	5.19139	2.08727e-07	12989.2	6315.85	4781.07	*
LS	ES	HZ	PB	0.104762	5.17011	2.33959e-07	8435.19	7361.42	5965.29	*
LS	ES	NP	WZS	0.0825099	5.11981	3.05845e-07	12740.8	4813.89	4080.05	*
TB	LP	ES	ZJJ	0.113251	5.10303	3.34265e-07	8123.91	7971.08	6349.28
CY	NP	LQ	PB	0.0627205	5.09543	3.47951e-07	5437.95	4914.29	4334.22
JX	LS	PB	WZS	0.0956856	5.07261	3.92394e-07	10379	7356.61	6071.71
HZ	NP	LS	WZS	0.113227	5.05406	4.32525e-07	6659.36	5484.02	4368.45	*
JX	PB	TB	WZS	0.191905	5.04572	4.51808e-07	11039.2	10621.9	7201.52	*
LP	ES	NP	WZS	0.0820856	5.0176	5.23222e-07	13225	4784.36	4058.49	*
ES	LP	CY	ZJJ	0.103838	5.01324	5.35211e-07	8153.57	6748.19	5478.58	*
LP	JX	LQ	TB	0.0553759	5.00734	5.51876e-07	13175.9	5963.48	5337.67	*
LS	JX	NP	ZJJ	0.0843604	4.9923	5.96651e-07	8317.63	4668.44	3942.06	*
LS	PB	CY	ZJJ	0.113296	4.98383	6.23394e-07	8490.54	6389.7	5089.19	*
ES	LS	HZ	ZJJ	0.122589	4.98164	6.30474e-07	7696.04	6710.75	5245.09	*
ES	LS	JN	ZJJ	0.117441	4.97941	6.37794e-07	7845.72	6966.93	5502.51	*
LS	JX	HZ	ZJJ	0.0801237	4.9682	6.75785e-07	8490.79	5469.74	4658.25	*
JX	ES	JN	NP	0.0408482	4.93338	8.08191e-07	12640.7	3489.01	3215.16	*
JN	NP	ES	PB	0.0581441	4.91973	8.66626e-07	12863.3	4262.16	3793.75	*
PB	LS	NP	WZS	0.136717	4.9129	8.9741e-07	12730.5	6347.23	4820.42	*
JN	CY	JX	LS	0.0155392	4.88958	1.01052e-06	15520.8	4352.57	4219.37	*
JN	TB	JX	ZJJ	0.086596	4.87425	1.0922e-06	10477.4	5563.54	4676.77	*
PB	LP	CY	WZS	0.11695	4.87062	1.11247e-06	13908.2	7082.19	5599.11	*
PB	TB	CY	WZS	0.116956	4.85089	1.22907e-06	13123.9	8620.4	6815.12
LQ	WZS	ES	ZJJ	0.054798	4.8476	1.24962e-06	12343	4760.61	4265.97	*
TB	LS	ES	ZJJ	0.103284	4.84072	1.29367e-06	8191.37	7651.61	6219
HZ	NP	ES	TB	0.109283	4.82405	1.40671e-06	7509.91	5222.65	4193.61	*
LS	PB	NP	ZJJ	0.128279	4.81999	1.43567e-06	8199.82	5418.61	4186.48	*
LQ	NP	HZ	TB	0.0859742	4.81471	1.47413e-06	5850.61	5192.79	4370.59
JX	LP	PB	TB	0.0793204	4.80801	1.52438e-06	13275.5	7371.15	6287.73
JN	HZ	JX	ZJJ	0.0557379	4.7848	1.71158e-06	11126.9	4234.7	3787.55	*
LP	ES	JN	PB	0.118215	4.76442	1.89397e-06	8548.07	7847.16	6188	*
ES	LP	JN	ZJJ	0.0941115	4.76212	1.91566e-06	8193.05	6836.81	5660.66	*
ES	LP	HZ	ZJJ	0.0937719	4.73214	2.22161e-06	8061.45	6543.26	5421.31	*
NP	JN	TB	WZS	0.0428505	4.72246	2.33014e-06	7244.09	5182.13	4756.26
LP	ES	CY	PB	0.113501	4.68449	2.80651e-06	8280.82	7680.21	6114.5	*
CY	TB	JX	ZJJ	0.0789347	4.67721	2.90799e-06	10135	5406.72	4615.61	*
LS	ES	JN	PB	0.100637	4.65463	3.24556e-06	8126.56	7641.32	6243.95	*
JN	NP	HZ	PB	0.0702387	4.63947	3.49304e-06	5723.89	4870.64	4231.33
ES	JX	HZ	NP	0.0414634	4.59654	4.29554e-06	12135.4	3529.44	3248.41	*
TB	PB	JX	ZJJ	0.0856576	4.59551	4.31692e-06	11594.4	6546.99	5513.88
LS	PB	TB	WZS	0.164946	4.59038	4.42444e-06	12464.5	10762.3	7714.6	*
LS	ES	CY	PB	0.0947244	4.58501	4.53965e-06	7852.64	7467.69	6175.36	*
JN	WZS	ES	ZJJ	0.0600124	4.58315	4.58033e-06	12499	4749.35	4211.58	*
PB	LS	CY	WZS	0.114349	4.57219	4.82642e-06	13658.9	7106.3	5647.88	*
LS	JX	CY	TB	0.0613573	4.55351	5.2759e-06	13578.2	5751.37	5086.39	*
LP	PB	TB	WZS	0.159051	4.52934	5.91685e-06	12643	10642.8	7721.84	*
LP	JX	CY	ZJJ	0.0656237	4.51444	6.34847e-06	8417.23	5609.54	4918.64	*
HZ	NP	JX	WZS	0.109556	4.48777	7.19737e-06	5765.88	5218.12	4187.66	*
PB	JX	LQ	WZS	0.123277	4.47603	7.60447e-06	11737.8	7087.24	5531.62	*
LQ	LS	CY	NP	0.0561143	4.47382	7.68353e-06	5326.7	4815.18	4303.49	*
LP	ES	LQ	PB	0.113954	4.46998	7.8228e-06	8505.13	7901.67	6285.04	*
LQ	LP	CY	NP	0.0577657	4.45383	8.43519e-06	5307.55	4837.65	4309.27	*
WZS	JX	ES	ZJJ	0.0842948	4.43482	9.21486e-06	7561.54	6464.24	5459.16
ES	LS	LQ	ZJJ	0.123652	4.43334	9.27831e-06	7828.72	7088.81	5528.64	*
HZ	WZS	PB	ZJJ	0.15129	4.42869	9.48089e-06	11064.6	7036.13	5186.9	*
WZS	PB	JX	ZJJ	0.0812491	4.40518	1.05695e-05	8325.33	6667.19	5665.19
LP	JX	CY	WZS	0.0267103	4.40146	1.07524e-05	14185.1	5142.76	4875.18	*
PB	TB	JN	WZS	0.108464	4.38858	1.14091e-05	13085.8	8931.91	7183.92
LP	JX	LQ	ZJJ	0.0505827	4.37015	1.24159e-05	8521.86	5707.69	5158.07	*
JX	LS	PB	TB	0.0682938	4.36591	1.26594e-05	13577.1	7134.3	6222.14
PB	LP	LQ	WZS	0.109013	4.36545	1.2686e-05	13630.2	7270.36	5841.05	*
PB	TB	LQ	WZS	0.0842434	4.34847	1.3709e-05	13196.6	8770.61	7407.7
CY	NP	JX	TB	0.0667399	4.34429	1.39724e-05	7371.17	4642.48	4061.57	*
ES	PB	TB	WZS	0.164726	4.34196	1.41218e-05	11508.2	10664.3	7647.81	*
LS	ES	NP	TB	0.0680155	4.34109	1.41779e-05	11911.3	5516.55	4813.92	*
HZ	JN	LP	WZS	0.0967923	4.32612	1.51761e-05	7590.85	6817.35	5614.09	*
HZ	NP	LP	PB	0.107315	4.32449	1.52885e-05	14212.3	4582.27	3694.1	*
HZ	JN	ES	WZS	0.0956868	4.31469	1.59825e-05	6849.35	6578.76	5429.71	*
NP	JN	WZS	ZJJ	0.0750265	4.3115	1.62153e-05	5285.1	4422.44	3805.15
PB	LS	LQ	WZS	0.109408	4.30186	1.69373e-05	13377.5	7332.76	5886.47	*
ES	JX	HZ	LQ	0.0584429	4.27244	1.93349e-05	12497.2	4607.72	4098.88	*
LP	ES	HZ	WZS	0.0556702	4.25218	2.11697e-05	15034.4	5282.32	4725.2	*
JN	CY	JX	LP	0.0167324	4.23623	2.27305e-05	15290.7	4399.03	4254.24	*
CY	JN	PB	WZS	0.0341822	4.235	2.28554e-05	9294.38	6155.76	5748.84	*
ES	LP	LQ	ZJJ	0.0966509	4.22845	2.3531e-05	8184.53	6913.95	5695.26	*
ES	LS	NP	ZJJ	0.118938	4.20348	2.62842e-05	7500.98	5972.66	4702.93	*
CY	HZ	PB	ZJJ	0.0746929	4.18161	2.89451e-05	10738	5206.07	4482.41	*
TB	PB	ES	ZJJ	0.0850527	4.16416	3.12505e-05	13458.1	6734.92	5679.08
LQ	TB	JX	ZJJ	0.0765675	4.15432	3.26263e-05	10081.7	5607.23	4809.64	*
HZ	JN	LS	WZS	0.0924107	4.10249	4.08736e-05	7594.04	6784.29	5636.48	*
LS	ES	HZ	WZS	0.0533556	4.08774	4.35599e-05	14548.2	5309.77	4771.86	*
HZ	CY	LP	WZS	0.080935	4.07995	4.50445e-05	7355.6	6611.62	5621.53	*
HZ	JN	TB	WZS	0.0515776	4.07204	4.6603e-05	7535.53	7220.69	6512.37
HZ	NP	LS	PB	0.10347	4.0445	5.24341e-05	13931.1	4591.14	3730.14	*
HZ	CY	ES	PB	0.0689234	4.03468	5.46775e-05	12982.3	5341.39	4652.57	*
LP	ES	HZ	TB	0.0566239	4.02232	5.76266e-05	13900.5	6089.7	5437.01	*
CY	NP	JX	WZS	0.0601681	4.01709	5.89218e-05	6091.79	4446.24	3941.56	*
PB	JX	JN	WZS	0.111709	4.01629	5.91223e-05	11933.7	7026.64	5614.51	*
HZ	CY	LP	PB	0.0826299	3.99587	6.44562e-05	14686.5	5479.89	4643.4	*
CY	JN	TB	WZS	0.0276616	3.98908	6.63306e-05	7885.31	6494.69	6145.05
HZ	WZS	JX	ZJJ	0.0530108	3.98583	6.72444e-05	11364	4675.38	4204.64	*
PB	TB	WZS	ZJJ	0.163088	3.98054	6.87586e-05	10585.4	10000.7	7196.13
ES	LP	PB	WZS	0.0804588	3.97692	6.98127e-05	10256.7	7763.53	6607.27
JX	LS	ES	WZS	0.0661712	3.96741	7.26585e-05	7988.71	7243.83	6344.66
LP	LS	JX	ZJJ	0.0432591	3.94833	7.86975e-05	8791.56	6811.12	6246.27
LS	ES	LQ	PB	0.092459	3.94808	7.8782e-05	8077.51	7689.7	6388.09	*
LQ	ES	HZ	NP	0.0523576	3.92581	8.64391e-05	4797.71	4532.28	4081.29	*
JX	PB	JN	ZJJ	0.10813	3.89916	9.65268e-05	7066.71	6394.84	5146.83	*
CY	JN	HZ	WZS	0.0219267	3.86842	0.000109543	6731.22	5655.44	5412.75
CY	JN	ES	JX	0.0287578	3.85385	0.000116277	13246.4	4261.35	4023.1	*
HZ	LQ	LP	PB	0.0740459	3.85253	0.000116902	14324.8	5676.71	4894	*
ES	LP	JN	NP	0.030154	3.84825	0.000118964	14769.8	3808.59	3585.63	*
HZ	CY	LS	WZS	0.077381	3.83888	0.000123595	7355.81	6587.16	5640.94	*
LP	JX	JN	ZJJ	0.050991	3.82745	0.000129475	8531.35	5628	5081.89	*
JX	LP	ES	TB	0.0625034	3.82169	0.000132541	8157.91	7763.14	6849.78
PB	LP	JN	WZS	0.0979366	3.80772	0.000140255	13840	7227.17	5937.84	*
JN	NP	ES	TB	0.0623001	3.80384	0.000142471	8008.39	5015.67	4427.37	*
LS	JX	JN	TB	0.0483596	3.80201	0.000143526	13872.1	5764.02	5232.25	*
CY	NP	ES	TB	0.061497	3.78502	0.000153699	7732.55	4706.17	4160.88	*
PB	TB	NP	WZS	0.121096	3.73379	0.000188622	12116.1	7536.35	5908.26
ES	LP	NP	ZJJ	0.0888803	3.71893	0.000200068	7872.87	5838.81	4885.62	*
LP	ES	JN	TB	0.0500641	3.70308	0.000212997	13646.3	6276.3	5677.82	*
HZ	NP	JX	PB	0.0959567	3.70167	0.000214182	11858.4	4430.89	3655	*
LQ	WZS	TB	ZJJ	0.0736429	3.69112	0.000223272	7460.84	7445.57	6424.17
HZ	CY	LS	PB	0.077942	3.67741	0.000235616	14414.3	5480.99	4688.37	*
JN	CY	JX	PB	0.0353868	3.67428	0.00023852	13066.7	4952.66	4614.12	*
LP	ES	LQ	TB	0.0460158	3.67146	0.000241171	13206.2	6318.69	5762.75	*
HZ	LQ	LS	PB	0.0733451	3.63555	0.00027739	14043.9	5710.85	4930.36	*
ES	LS	JN	NP	0.0263062	3.63308	0.000280054	14281.5	3797.71	3603.03	*
PB	LS	JN	WZS	0.0947338	3.61559	0.000299661	13591.3	7240.28	5987.19	*
LS	ES	JN	WZS	0.0507703	3.60465	0.000312572	13668.6	5579.3	5040.15	*
JX	PB	LQ	ZJJ	0.0953848	3.5808	0.000342538	7068.22	6342.04	5237.52	*
HZ	NP	LP	TB	0.0880267	3.56142	0.000368854	8425.34	5316.65	4456.36	*
HZ	CY	ES	WZS	0.0718479	3.55247	0.000381631	6618.28	6283.75	5441.33	*
JN	LQ	LS	PB	0.0189026	3.53182	0.000412707	15701.6	5206.93	5013.73	*
LQ	NP	ES	PB	0.0462175	3.53018	0.000415276	12367.1	4198.68	3827.72	*
HZ	LQ	ES	PB	0.0654189	3.4786	0.000504032	12617.3	5585.87	4899.9	*
HZ	LQ	LP	WZS	0.113112	3.47518	0.000510518	7350.85	7165.4	5709.14	*
LQ	NP	HZ	PB	0.114561	3.45152	0.000557443	5710.1	5289.57	4202.18
ES	LS	PB	WZS	0.0602876	3.44243	0.000576504	9824.3	7546.81	6688.59
ES	LS	HZ	NP	0.027677	3.43018	0.000603175	13855.3	3637.46	3441.53	*
CY	NP	JN	PB	0.0608526	3.41348	0.000641382	5062.72	4971.78	4401.4
HZ	NP	LS	TB	0.0851541	3.41022	0.000649106	8298.23	5308.34	4475.23	*
ES	LP	HZ	NP	0.0239423	3.40774	0.000655031	14359.2	3608.48	3439.73	*
LS	JX	ES	PB	0.0271408	3.39047	0.000697731	8084.79	7298.97	6913.23
HZ	LQ	LS	WZS	0.112716	3.37665	0.000733742	7345.43	7176.95	5722.93	*
CY	NP	ES	WZS	0.0543818	3.3691	0.000754137	6086.56	4547.26	4078.19	*
LP	ES	JN	WZS	0.0476582	3.36516	0.000764982	14130.6	5527.61	5024.71	*
JN	NP	HZ	WZS	0.038062	3.35558	0.000791973	5959.41	4545.64	4212.29
ES	LP	PB	TB	0.072465	3.34426	0.000825035	13358.6	7848.98	6788.29
HZ	NP	JX	TB	0.0796459	3.34231	0.000830842	7059.38	5069.8	4321.8	*
JX	LP	TB	WZS	0.0409822	3.33235	0.000861172	13749.1	6343.96	5844.45	*
LP	LS	JX	TB	0.0250067	3.28734	0.00101137	9428.12	7523.88	7156.76
LP	LS	HZ	ZJJ	0.0345109	3.27913	0.00104128	10964.7	5151.69	4807.97
LP	ES	CY	TB	0.0432617	3.2756	0.00105438	13416.3	6089.31	5584.29
LQ	NP	HZ	WZS	0.0746849	3.27498	0.00105669	5903.08	4809	4140.6
PB	JX	HZ	WZS	0.109758	3.27031	0.00107431	12470.2	6968.92	5590.43
LP	LS	TB	ZJJ	0.0158218	3.21029	0.00132601	10635.6	6347.72	6149.98
JN	NP	JX	WZS	0.0517942	3.20985	0.00132804	6391.45	4429.91	3993.62
LS	ES	JN	TB	0.0424835	3.20746	0.00133913	13215.2	6232.15	5724.2
PB	ES	HZ	WZS	0.095727	3.13439	0.00172214	12991.8	6889.1	5685.38
JN	NP	LS	PB	0.0330947	3.12656	0.00176864	14465.5	4272.25	3998.53
CY	NP	HZ	PB	0.0551791	3.1232	0.00178895	5486.58	4542.38	4067.31
LP	LS	NP	ZJJ	0.0363192	3.12251	0.00179319	10872.1	4516.05	4199.51
ES	JX	HZ	TB	0.0530548	3.10797	0.00188377	12062	5743.28	5164.57
HZ	JN	LP	PB	0.0608469	3.08593	0.00202915	14839.1	5602.97	4960.24
LS	JX	CY	WZS	0.0292878	3.05943	0.00221757	14417.9	5135.24	4843
JX	PB	HZ	ZJJ	0.10864	3.04687	0.0023124	6730.48	6539.39	5257.75
ES	LS	PB	TB	0.0612256	3.03902	0.00237346	13002.2	7708.2	6818.78
JX	ES	LP	LS	0.050404	3.02919	0.00245212	8847.89	7857	7102.96
LS	ES	HZ	TB	0.0439166	3.01184	0.00259672	13446.2	6022.33	5515.62
LP	LS	JN	ZJJ	0.0273099	2.97972	0.00288509	11128.2	5421.74	5133.48
WZS	TB	ES	ZJJ	0.0341918	2.96569	0.00302002	12832.7	5638.44	5265.61
PB	TB	HZ	WZS	0.101674	2.96158	0.00306069	13531.6	8669.38	7069.18
LP	LS	CY	ZJJ	0.0290731	2.9238	0.00345787	11050.8	5306.77	5006.92
TB	WZS	NP	ZJJ	0.109582	2.91526	0.00355393	6461.83	6027.14	4836.66
WZS	HZ	NP	ZJJ	0.132139	2.89663	0.00377193	5295.45	4744.33	3636.85
HZ	JN	ES	PB	0.0560076	2.89465	0.00379577	13125.2	5548.22	4959.7
JX	LS	ES	TB	0.0375184	2.88853	0.00387046	8427.67	7278.85	6752.42
LS	JX	LQ	TB	0.043136	2.87256	0.00407157	13408.3	5828.81	5346.74
LS	ES	CY	WZS	0.0420376	2.84801	0.00439935	13776.4	5380.42	4946.31
ES	LP	LQ	NP	0.0351997	2.82877	0.00467268	14292.6	3904.1	3638.6
LP	LS	JX	PB	0.0345693	2.82809	0.00468273	8877	8056.18	7517.8
ES	LS	LQ	NP	0.0383051	2.82724	0.00469518	13794.2	3936.33	3645.89
LS	ES	LQ	WZS	0.0412784	2.75724	0.00582919	13471.4	5592.54	5149.14
HZ	JN	LS	PB	0.0554294	2.70715	0.00678642	14565.6	5591.22	5003.94
LP	ES	LQ	WZS	0.0432653	2.70272	0.00687739	13943.1	5550.49	5090.12
LP	LS	LQ	ZJJ	0.031776	2.69662	0.00700476	11111.6	5543.97	5202.49
HZ	LP	CY	NP	0.049022	2.66375	0.00772749	4637.69	4529.98	4106.6
CY	LQ	ES	ZJJ	0.023662	2.66075	0.00779675	12737.4	4017.13	3831.42
JX	PB	CY	ZJJ	0.081306	2.65086	0.00802862	6962.35	6047.6	5138.13
LP	ES	CY	WZS	0.0399069	2.64385	0.00819691	14244.5	5334.82	4925.37
JN	LQ	LP	PB	0.0137257	2.62692	0.00861625	15978.8	5169.15	5029.17
HZ	LS	CY	NP	0.047324	2.62113	0.00876383	4651.81	4500.23	4093.54
JX	JN	LP	LS	0.0211836	2.60838	0.0090972	9193.25	6666.7	6390.11
LS	ES	LQ	TB	0.0340488	2.59296	0.00951529	12759.7	6259.09	5846.89
WZS	TB	LP	ZJJ	0.038022	2.59065	0.0095795	11813.4	6393.75	5925.35
JX	CY	LP	LS	0.0206977	2.58855	0.00963798	9205.55	6534.21	6269.21
LS	LP	ES	TB	0.0263492	2.57326	0.0100746	10201.9	7535.75	7148.83
JN	NP	LS	TB	0.0401339	2.5681	0.0102256	8795.95	5100.6	4706.99
LS	JX	CY	ZJJ	0.0384745	2.53979	0.011092	8649.97	5277.43	4886.38
CY	HZ	ES	LP	0.0169859	2.53789	0.0111522	14916.7	4420.61	4272.94
ES	LQ	HZ	WZS	0.0892739	2.52668	0.0115146	6891.72	6616.8	5532.21
HZ	TB	JX	ZJJ	0.04352	2.52525	0.0115614	10517.5	5270.66	4831.04
LP	JX	CY	LQ	0.01606	2.51695	0.0118374	14778.4	4469.1	4327.82
LS	ES	CY	TB	0.0345069	2.51673	0.0118449	12979.6	6039.5	5636.59
HZ	ES	LP	LS	0.0425265	2.5034	0.0123008	9704.87	6532.03	5999.13
LS	LP	ES	PB	0.0139045	2.47485	0.0133291	9639.61	7862.9	7647.24
LQ	CY	JX	LS	0.020906	2.45949	0.0139133	14998.6	4465.96	4283.05
HZ	LQ	LP	TB	0.0772398	2.45223	0.0141973	9239.61	7112.83	6092.83
HZ	CY	LP	TB	0.0517574	2.43682	0.0148169	9100.69	6415.37	5783.97
LS	LP	ES	NP	0.0439456	2.43655	0.0148282	9375.69	6006.93	5501.2
JN	NP	CY	WZS	0.0390583	2.42069	0.0154909	5042.77	4726.79	4371.43
JN	NP	LP	PB	0.0296518	2.40625	0.0161171	14744.7	4261.41	4015.97
LP	LS	JX	NP	0.0217351	2.39666	0.0165451	8859.7	5836.34	5588.03
HZ	LQ	ES	TB	0.0722595	2.37916	0.0173522	8420.91	6850.08	5926.82
CY	JN	ES	ZJJ	0.0184212	2.37741	0.0174347	13201.5	3941.4	3798.81
LQ	HZ	JX	ZJJ	0.0435667	2.36968	0.0178033	10677.1	4287.26	3929.29
HZ	LQ	LS	TB	0.0769478	2.36383	0.0180871	9105.26	7122.23	6104.47
LP	LS	WZS	ZJJ	0.0276845	2.34852	0.0188483	10652.7	6023.11	5698.6
JN	LQ	JX	NP	0.0650189	2.34843	0.0188527	5538.9	4719.18	4142.98
JX	ES	JN	WZS	0.0387817	2.34123	0.0192201	12280.9	5090.73	4710.62
LP	JX	WZS	ZJJ	0.0355482	2.32851	0.019885	8151.24	6165.77	5742.46
LQ	HZ	PB	ZJJ	0.0524168	2.32558	0.0200411	10480	5371.8	4836.7
CY	ES	LP	LS	0.0380673	2.3079	0.021005	9736.92	6667.88	6178.84
NP	JN	JX	ZJJ	0.0291247	2.28928	0.0220633	10625.6	3197.78	3016.78
LQ	CY	JX	PB	0.020376	2.28477	0.0223266	12555.4	4883.71	4688.67
TB	JX	ES	ZJJ	0.0500486	2.28228	0.0224728	7698.68	6632.5	6000.25
JN	HZ	PB	ZJJ	0.0472183	2.28169	0.0225078	10942	5331.45	4850.67
LQ	ES	LP	LS	0.040135	2.28119	0.0225371	9954.71	6876.38	6345.71
HZ	LP	JN	NP	0.0437754	2.27857	0.0226928	4906.23	4695.72	4301.85
JN	ES	LP	LS	0.0366082	2.27699	0.0227869	9933.91	6759.83	6282.38
LS	LP	ES	WZS	0.0367086	2.27368	0.0229855	9888.76	7253.83	6740.13
JN	LQ	LS	NP	0.0618711	2.25477	0.0241476	5672.63	5371.16	4745.25
HZ	LS	JN	NP	0.0408343	2.25352	0.0242263	4925.3	4659.33	4293.74
HZ	CY	LS	TB	0.048124	2.24012	0.025083	8981.41	6398.21	5810.67
JN	CY	LS	PB	0.020231	2.23115	0.0256709	14868.7	5177.47	4972.13
LQ	JN	TB	WZS	0.0214906	2.23039	0.0257218	9167.68	6465.79	6193.73
JX	LQ	LP	LS	0.0169398	2.22899	0.0258145	9234.86	6704.8	6481.43
JN	NP	LP	TB	0.0371478	2.22883	0.0258253	8914.16	5100.01	4734.67
JX	ES	LQ	NP	0.0332302	2.22132	0.0263292	12163.1	3541.59	3313.79
HZ	CY	LP	LS	0.00517057	2.19396	0.0282385	17932.8	4263.88	4220.01
CY	JN	PB	ZJJ	0.0254166	2.17292	0.0297861	11189.2	4899.38	4656.5
CY	JN	ES	WZS	0.0273034	2.16635	0.0302842	7114.94	5768.56	5461.93
JX	HZ	LP	LS	0.0178429	2.16444	0.0304305	9442.91	6307.27	6086.13
NP	JN	PB	WZS	0.0327707	2.16071	0.0307181	8631.24	4821.29	4515.32
JN	LQ	LP	NP	0.0564915	2.13802	0.0325151	5681.63	5355.22	4782.53
JX	HZ	JN	LQ	0.0574719	2.13004	0.0331683	6978.69	5442.31	4850.75
CY	HZ	TB	ZJJ	0.0463956	2.12057	0.0339577	6975.08	5847.97	5329.39
LQ	JN	HZ	LS	0.0555788	2.10873	0.0349676	7022.65	6089.63	5448.36
JN	LQ	JX	TB	0.0447361	2.10743	0.03508	9686.63	6171.88	5643.32
JN	LQ	LS	TB	0.0457604	2.10668	0.0351455	10604.4	6607.61	6029.34
HZ	JN	PB	WZS	0.0427841	2.1035	0.0354217	8893.77	6830.93	6270.4
LP	LS	JX	WZS	0.0173041	2.09276	0.0363703	9468.58	7064.83	6824.49
CY	WZS	TB	ZJJ	0.0582033	2.08214	0.0373296	7324.63	6977.99	6210.38
HZ	CY	JX	WZS	0.0453106	2.08152	0.037386	6541.24	6064.83	5539.06
LQ	JN	CY	LS	0.054581	2.07556	0.0379349	6943.83	6140.37	5504.76
LQ	CY	HZ	PB	0.0521492	2.07243	0.0382249	6492.42	6176.88	5564.57
HZ	JN	JX	WZS	0.0505648	2.06715	0.0387205	6823.08	6172.38	5578.21
LQ	HZ	TB	ZJJ	0.0638502	2.06142	0.0392632	7137.95	6434.58	5662.2
JN	LQ	JX	PB	0.0149523	2.05798	0.0395916	13970.5	4870.03	4726.54
JX	CY	JN	LQ	0.0553475	2.05713	0.039674	6572.21	5585.84	4999.94
HZ	LQ	TB	WZS	0.0311527	2.04889	0.0404732	7471.91	7220.06	6783.8
LQ	JN	NP	ZJJ	0.0594491	2.0258	0.042785	5429.61	4339.72	3852.69
HZ	CY	ES	TB	0.0411967	2.02225	0.0431502	8293.25	6112.95	5629.21
JN	LQ	ES	NP	0.0566871	2.01082	0.0443447	5533.19	4941.28	4411.12
PB	LP	ES	ZJJ	0.0429129	1.99408	0.0461438	9146.59	6877.22	6311.27
NP	LQ	JX	ZJJ	0.0420814	1.99399	0.0461535	10196.9	3345.21	3075.04
LP	HZ	JN	LQ	0.0508344	1.98582	0.0470532	7008.79	6078	5489.95
HZ	LQ	JX	WZS	0.0696904	1.9832	0.0473454	6587.7	6528.56	5677.89
LQ	JN	CY	WZS	0.0291461	1.97127	0.048693	7126.66	5815.39	5486
LP	CY	JN	LQ	0.049974	1.96475	0.0494431	6963.17	6118.07	5535.69
JN	CY	JX	TB	0.0244468	1.96466	0.0494541	8421.24	5892.86	5611.61
JN	LQ	LP	TB	0.0414888	1.96452	0.0494699	10730.8	6590.19	6065.14
LP	JX	HZ	NP	0.01615	1.96175	0.0497919	14267.9	3532.4	3420.12
LP	TB	HZ	WZS	0.0646157	1.95951	0.0500529	9797.17	7855.85	6902.24
LP	LS	HZ	TB	0.0133937	1.95028	0.0511425	16506.2	5522.57	5376.59
LQ	JN	HZ	WZS	0.030538	1.9502	0.0511524	8040.46	5653.41	5318.36
NP	LQ	TB	ZJJ	0.0649282	1.94592	0.0516642	6530.96	4951.34	4347.57
LS	TB	HZ	WZS	0.0630412	1.94205	0.0521308	9692.75	7878.2	6943.8
TB	ES	LQ	WZS	0.0356252	1.91759	0.0551633	8539.32	7656.59	7129.82
JX	LS	TB	WZS	0.0308781	1.90709	0.0565089	13994.2	6221.96	5849.23
WZS	HZ	JN	ZJJ	0.0701801	1.90164	0.0572187	6169.59	5902.42	5128.28
JN	CY	LP	PB	0.0191035	1.90143	0.0572461	15132.4	5167.85	4974.1
CY	LQ	PB	WZS	0.0426079	1.89678	0.0578568	9057.62	6361.41	5841.47
JX	LS	TB	ZJJ	0.0226016	1.89648	0.0578961	8504.39	6196.89	5922.96
CY	LP	JN	NP	0.0451995	1.89389	0.0582391	4911.34	4808.54	4392.65
LQ	JN	CY	ZJJ	0.0496904	1.89377	0.0582562	6226.41	5246.51	4749.79
ES	HZ	JN	LQ	0.0503482	1.88921	0.0588636	6717.71	5690.17	5144.66
LQ	JN	NP	WZS	0.0326431	1.88022	0.060078	5696.73	5056.8	4737.09
NP	JN	HZ	ZJJ	0.0371518	1.88005	0.0601013	4051.88	3963.36	3679.42
ES	CY	JN	LQ	0.0490975	1.87034	0.061436	6561.84	5767.66	5227.81
LP	JX	JN	WZS	0.0120217	1.86886	0.0616426	14142.5	5168.52	5045.72
LQ	JN	HZ	ZJJ	0.0511221	1.86851	0.0616906	6343.19	5164.78	4662.4
LP	LS	HZ	PB	0.0253277	1.86635	0.0619923	10883.7	6421.47	6104.22
JN	LQ	ES	TB	0.0396353	1.85756	0.0632308	9912.86	6328.24	5845.72
CY	LS	JN	NP	0.0422783	1.83727	0.0661706	4892.21	4777.82	4390.21
JN	CY	HZ	PB	0.0143474	1.81986	0.06878	6563.61	5805.67	5641.43
JX	ES	TB	WZS	0.0338571	1.8107	0.0701876	12264.3	6167.33	5763.39
CY	NP	LS	TB	0.0263252	1.80726	0.0707216	8515.96	4786.95	4541.38
LQ	JN	TB	ZJJ	0.0383524	1.80358	0.0712966	8665.18	5948.03	5508.64
HZ	JN	LP	LS	0.00637189	1.80339	0.0713275	18077.7	4379.29	4323.84
CY	JN	NP	ZJJ	0.0194417	1.79945	0.0719481	4093.35	3983.35	3831.42
WZS	TB	LS	ZJJ	0.0277684	1.7879	0.0737921	11544	6322.12	5980.49
CY	LQ	ES	WZS	0.0445946	1.7858	0.0741324	6862.72	6056.2	5539.11
HZ	CY	TB	WZS	0.0268241	1.7684	0.0769939	7286.98	6865.19	6506.51
ES	JX	CY	LQ	0.0228921	1.76687	0.07725	12739.2	4293.96	4101.76
JX	ES	LQ	WZS	0.0337701	1.75973	0.0784532	12092.9	5113.21	4779.14
HZ	CY	JX	PB	0.0378259	1.7539	0.079447	12461.8	5105.67	4733.5
LS	JX	JN	ZJJ	0.024914	1.75216	0.0797472	8771.86	5303.67	5045.82
LP	LS	NP	PB	0.0249899	1.74711	0.0806188	9550.08	5948.82	5658.74
LQ	ES	CY	NP	0.0248065	1.71644	0.0860819	4899.08	4378.27	4166.3
CY	NP	LS	PB	0.00873857	1.71181	0.0869309	14231.1	3946.91	3878.52
HZ	JN	LP	TB	0.0389087	1.67487	0.09396	9322.69	6607.87	6112.92
CY	LQ	LS	WZS	0.0418296	1.65716	0.0974873	7573.69	6323.77	5815.97
LP	LS	LQ	PB	0.0238203	1.64621	0.0997202	10451.5	6769.69	6454.68
PB	LS	ES	ZJJ	0.029487	1.64258	0.10047	9062.1	6577.07	6200.31
CY	NP	LP	TB	0.0245174	1.63482	0.102087	8629.95	4782.14	4553.26
HZ	LQ	ES	ZJJ	0.0189345	1.62992	0.103119	12575.5	4059.46	3908.59
LP	LS	CY	PB	0.0212161	1.61636	0.106016	10249.1	6579.45	6306.07
HZ	JN	LP	ZJJ	0.0184593	1.61536	0.106233	12353.3	4467.85	4305.9
CY	LQ	PB	TB	0.0352823	1.61528	0.106249	13689.9	6490.13	6047.76
HZ	LQ	LP	ZJJ	0.0276433	1.61405	0.106516	11900.1	4602.68	4355.06
ES	JX	HZ	PB	0.0473445	1.61087	0.107207	7510.64	6652.59	6051.14
LP	LS	JN	PB	0.0200561	1.59719	0.110224	10532.4	6657.38	6395.59
LQ	JX	CY	NP	0.0209483	1.59718	0.110226	4625.99	4297.38	4121.03
JX	PB	ES	ZJJ	0.0350088	1.59201	0.111383	7937.3	6261.6	5838.01
LS	LP	PB	WZS	0.0217799	1.59132	0.111539	12119.2	6991.08	6693.05
CY	JN	HZ	JX	0.017311	1.59072	0.111673	5671.55	5121.55	4947.25
CY	LQ	LP	WZS	0.038445	1.57735	0.114716	7562.82	6295.92	5829.75
LS	LP	PB	TB	0.0122859	1.56324	0.117996	15231.4	7055.65	6884.38
CY	HZ	ES	LS	0.0118836	1.55112	0.120874	14426.3	4419.3	4315.49
HZ	JN	ES	TB	0.0357478	1.54554	0.122216	8501.22	6384.87	5944.13
CY	JN	ES	LS	0.0116063	1.54501	0.122343	14754.2	4577.74	4472.69
CY	LQ	ES	TB	0.0361197	1.53325	0.125215	8597.48	6303.88	5864.37
HZ	LQ	PB	WZS	0.0500734	1.53168	0.1256	8677.09	7062.33	6388.79
LS	JX	JN	WZS	0.0156371	1.53017	0.125974	14379.2	5164.87	5005.83
PB	LS	HZ	WZS	0.0515355	1.52995	0.126029	14291.4	6792.57	6126.76
JX	PB	NP	ZJJ	0.0536925	1.52168	0.12809	6557.66	4962.54	4456.79
PB	LP	HZ	WZS	0.050405	1.51666	0.129354	14553.4	6737.32	6090.72
LQ	JN	NP	PB	0.0413741	1.50571	0.132141	5666.63	5445.68	5012.96
LP	JX	LQ	WZS	0.0122338	1.49825	0.134067	13942.7	5225.22	5098.91
CY	JN	LP	WZS	0.0181667	1.49623	0.134594	7823.13	5973.85	5760.68
HZ	JX	LQ	NP	0.0578142	1.49407	0.135156	4713.46	4470.05	3981.44
CY	JN	LS	WZS	0.017216	1.4931	0.13541	7841.01	5955.48	5753.89
HZ	LQ	LS	ZJJ	0.0272465	1.48646	0.137158	11581.6	4625.72	4380.34
LP	LS	NP	TB	0.012138	1.47545	0.140091	15103.8	4953.35	4834.54
HZ	JN	LS	TB	0.0345492	1.47432	0.140397	9204.45	6580.15	6140.66
ES	JX	NP	TB	0.0311916	1.47411	0.140453	10491.3	4920.64	4622.96
JN	LQ	PB	TB	0.0305747	1.46545	0.142799	14980.6	6489.83	6104.76
HZ	JN	ES	ZJJ	0.0137511	1.46441	0.143081	13033.1	3971.45	3863.71
LP	LS	LQ	TB	0.0125594	1.46393	0.143212	15760.2	5794.41	5650.67
HZ	CY	LP	ZJJ	0.0132966	1.45367	0.146037	12155	4299.09	4186.26
LQ	JN	HZ	PB	0.0383093	1.4535	0.146085	7785.62	6072.11	5624.04
NP	LQ	WZS	ZJJ	0.0518451	1.44027	0.14979	5107.38	4564.42	4114.46
LS	LP	ES	ZJJ	0.0152182	1.43586	0.151043	10949	6310.52	6121.33
LQ	JN	CY	PB	0.0368061	1.41022	0.158474	7022.5	6231.17	5788.76
CY	LQ	PB	ZJJ	0.0197575	1.40266	0.160718	10713.7	4866.23	4677.67
CY	NP	LP	PB	0.00661612	1.3958	0.162775	14506.6	3932.36	3880.67
HZ	NP	TB	WZS	0.0260444	1.39311	0.163587	6637.82	5563.77	5281.31
JX	HZ	CY	LQ	0.0398654	1.38994	0.164548	5580.41	5442.01	5024.75
CY	JN	ES	LP	0.0103548	1.38386	0.166402	15224.7	4559.24	4465.79
LQ	NP	LP	PB	0.0127397	1.37532	0.169034	14242.3	4191.76	4086.3
JN	WZS	TB	ZJJ	0.0422876	1.37469	0.169228	7355.26	7172.67	6590.65
LS	JX	LQ	ZJJ	0.0197583	1.36825	0.171234	8750.26	5371.24	5163.1
CY	LQ	LS	TB	0.0338463	1.36676	0.171701	9276.49	6570.69	6140.47
TB	ES	NP	WZS	0.0523339	1.36618	0.171881	7290.45	6359.69	5727.14
CY	JN	TB	ZJJ	0.0165985	1.36428	0.172481	7420.56	5683.3	5497.71
CY	NP	PB	TB	0.019417	1.34617	0.178249	12954.8	4651.27	4474.09
LS	JX	HZ	NP	0.0122943	1.34081	0.179983	14487.6	3503.81	3418.7
NP	LQ	PB	WZS	0.0431389	1.33785	0.180944	8442.92	5065.69	4646.7
ES	JX	CY	TB	0.02424	1.32743	0.184366	11688.4	5536.78	5274.71
ES	JX	HZ	WZS	0.0182905	1.31516	0.188455	13029.5	4865.09	4690.32
CY	HZ	ES	LQ	0.0226622	1.29798	0.194293	5763.56	5393.13	5154.11
WZS	HZ	CY	ZJJ	0.0494665	1.29741	0.194489	5983.34	5637.52	5106.07
LS	LP	JN	NP	0.00386126	1.2949	0.195356	18006.1	3676.16	3647.88
LQ	CY	WZS	ZJJ	0.0304416	1.29197	0.196369	5920.38	5608.5	5277.12
JN	CY	WZS	ZJJ	0.0155951	1.28502	0.198786	6150.17	5341.57	5177.52
LP	LS	CY	TB	0.00919103	1.27743	0.201451	16002.2	5606.14	5504.02
CY	NP	LS	WZS	0.0186481	1.27486	0.202357	6898.25	4625.12	4455.78
CY	LQ	LP	TB	0.0305883	1.26319	0.206519	9395.89	6546.36	6157.76
JN	CY	HZ	TB	0.00892471	1.2524	0.210426	6655.22	6045.07	5938.12
NP	CY	HZ	ZJJ	0.0281411	1.22931	0.218957	3765.6	3750.37	3545.06
LQ	JN	LP	LS	0.00591741	1.21661	0.223751	19154.8	4523.32	4470.1
JN	HZ	TB	ZJJ	0.0284938	1.20894	0.226685	7215.5	6009.74	5676.75
JN	LQ	LS	ZJJ	0.0156128	1.20109	0.229718	13153.9	4517.15	4378.27
JX	ES	PB	WZS	0.0320844	1.19103	0.23364	9099.2	6862.66	6435.98
JN	LQ	ES	PB	0.00979038	1.17403	0.240383	14218.3	5025.21	4927.76
WZS	HZ	LQ	ZJJ	0.0401165	1.16914	0.242349	6461.67	5692.11	5253.03
LS	LP	TB	WZS	0.0103062	1.16758	0.242975	16262.9	6213.7	6086.93
LP	LS	JN	TB	0.00800608	1.14701	0.251379	16242.9	5698.78	5608.26
CY	LQ	JX	WZS	0.0289301	1.14311	0.252994	6918.17	5777.58	5452.68
CY	LQ	LS	ZJJ	0.0196038	1.13962	0.254444	11748.1	4587.96	4411.54
LP	JX	ES	PB	0.0113893	1.13913	0.254647	7798.68	7551.24	7381.17
JX	ES	CY	NP	0.00550892	1.13902	0.254695	12392.2	3249.84	3214.23
CY	NP	LP	WZS	0.0167768	1.13715	0.255477	6890.94	4625.77	4473.12
JN	CY	JX	ZJJ	0.012355	1.12618	0.260088	11361.3	3919.09	3823.43
LS	TB	JN	WZS	0.032171	1.12294	0.261461	9045.42	7939.19	7444.29
HZ	CY	LQ	ZJJ	0.0209352	1.12277	0.261534	5198.18	4978.62	4774.43
LQ	CY	HZ	TB	0.0141976	1.09909	0.271729	6622.69	6069.87	5899.92
TB	JX	NP	WZS	0.0437163	1.08014	0.28008	6915.61	6282.54	5756.25
JN	LQ	LS	WZS	0.0259803	1.06324	0.287675	8936.84	6046.26	5740.05
NP	CY	TB	WZS	0.00790069	1.06208	0.288198	6957.97	4862.35	4786.12
HZ	NP	PB	WZS	0.0244741	1.04755	0.294846	8030.04	5327.9	5073.34
LP	TB	JN	WZS	0.0298958	1.04531	0.295882	9133.24	7900.23	7441.58
LQ	NP	JX	TB	0.0346803	1.03739	0.299553	7623.67	4976.28	4642.69
HZ	ES	JN	NP	0.0203158	1.02995	0.303035	4556.44	4291.72	4120.81
NP	LQ	LS	WZS	0.0349105	1.02711	0.304367	6947.72	5016.76	4678.3
HZ	JN	LS	ZJJ	0.0121122	1.01477	0.310215	12046.9	4449.7	4343.2
LQ	JN	ES	LS	0.0104842	1.01077	0.312125	15594.3	4614.41	4518.66
LQ	NP	LS	PB	0.00967839	1.00683	0.314019	13960.7	4200.17	4119.65
JN	NP	ES	WZS	0.0183977	0.999013	0.317788	6351.11	4495.83	4333.39
HZ	LQ	JX	TB	0.0328424	0.994293	0.32008	8017.31	6516.34	6101.93
LQ	CY	LP	LS	0.00460221	0.976748	0.328694	17747.5	4543.52	4501.89
LS	LP	CY	NP	0.00234684	0.974067	0.330023	17791.6	3564.43	3547.74
NP	LQ	LP	WZS	0.0323993	0.971204	0.331447	6943.08	4995.16	4681.63
JN	LQ	JX	WZS	0.0236245	0.970746	0.331675	8338.31	5557.06	5300.55
CY	LQ	LP	ZJJ	0.015032	0.960343	0.336883	12052.6	4551	4416.21
LQ	CY	TB	ZJJ	0.0220459	0.955077	0.339539	7309.25	5883.12	5629.32
JN	CY	LS	TB	0.0120541	0.954608	0.339776	9408.27	6214.92	6066.88
JN	CY	ES	PB	0.0101239	0.944719	0.344802	13402.4	5003.48	4903.18
JX	ES	CY	WZS	0.0148609	0.917982	0.358628	12341	4844.21	4702.34
JN	LQ	LP	WZS	0.021466	0.914309	0.360555	8926.94	6019.38	5766.39
NP	LQ	TB	WZS	0.0150353	0.913581	0.360937	7205.98	5191.66	5037.85
JN	NP	PB	TB	0.0122954	0.913056	0.361213	13205.5	4935.66	4815.77
HZ	NP	LQ	ZJJ	0.0130558	0.908511	0.363608	4144.71	4030.15	3926.27
JN	LQ	LP	ZJJ	0.00964413	0.906723	0.364553	13462.3	4484.09	4398.43
LP	LS	HZ	NP	0.00395043	0.905416	0.365245	17545.4	3453.14	3425.96
JN	LQ	JX	ZJJ	0.0114793	0.905264	0.365325	12357.4	3928.81	3839.63
NP	LQ	PB	TB	0.026055	0.894099	0.371269	13178.4	5221.4	4956.22
LP	ES	HZ	LQ	0.0105883	0.886301	0.375456	14554.7	4617.12	4520.37
CY	ES	JN	NP	0.0222205	0.882911	0.377284	4446.94	4437.59	4244.67
ES	TB	HZ	WZS	0.0280659	0.879039	0.37938	9107.45	7261.69	6865.2
CY	HZ	PB	TB	0.0166198	0.860442	0.389545	13156.5	6272.28	6067.2
ES	JX	NP	PB	0.0275726	0.860391	0.389573	6052.82	5970.67	5650.25
LS	JX	LQ	WZS	0.0105945	0.844767	0.398241	14172.4	5214.59	5105.26
JN	CY	LP	TB	0.0110944	0.838268	0.40188	9513.53	6218.07	6081.61
HZ	CY	LQ	LS	0.0120584	0.835592	0.403385	6139.54	5674.59	5539.37
CY	LQ	JX	TB	0.0207769	0.831588	0.405642	8299.16	6075.44	5828.12
LS	TB	CY	WZS	0.0234165	0.8144	0.415416	9035.54	7579.67	7232.81
JN	LQ	ES	ZJJ	0.00554447	0.80514	0.420739	14107.8	3910.9	3867.77
NP	CY	LQ	ZJJ	0.0126335	0.803012	0.421968	4254.74	4019.95	3919.64
HZ	CY	LS	ZJJ	0.00810656	0.800368	0.423498	11843.9	4287.79	4218.83
HZ	LQ	JX	PB	0.0172395	0.791744	0.42851	12164.7	5225.86	5048.73
CY	NP	PB	WZS	0.0111246	0.779414	0.435736	8388.02	4588.08	4487.12
LQ	HZ	ES	LS	0.0102714	0.776323	0.437558	14054.9	4648.04	4553.53
LP	TB	CY	WZS	0.0218188	0.770065	0.441261	9127.24	7544.59	7222.4
CY	JN	HZ	ZJJ	0.00816208	0.764741	0.444426	5055.35	4856.83	4778.19
JN	LQ	ES	WZS	0.0185853	0.764456	0.444596	8214.35	5767.17	5556.71
LQ	CY	LP	PB	0.00531639	0.76367	0.445064	14605.9	5083.73	5029.96
JN	HZ	ES	LP	0.00602659	0.762681	0.445653	15050.7	4525.08	4470.86
ES	JX	CY	PB	0.0222817	0.760547	0.446927	7019.36	6533.49	6248.68
JX	TB	JN	WZS	0.0232038	0.75384	0.450945	8138.66	7405.16	7069.3
JX	ES	NP	WZS	0.0129554	0.706772	0.479708	11181.9	4154.14	4047.88
ES	LP	TB	WZS	0.00746527	0.701563	0.482952	13862.9	6448.59	6353.02
HZ	CY	JX	TB	0.0143179	0.681665	0.495451	7836.97	5918.75	5751.65
CY	HZ	ES	ZJJ	0.0046137	0.681328	0.495664	12884	3793.31	3758.47
LQ	JN	WZS	ZJJ	0.015852	0.658095	0.510477	7314.06	5361.52	5194.19
HZ	ES	CY	NP	0.0134201	0.65219	0.514279	4294.11	4038.73	3931.77
JX	HZ	JN	NP	0.01294	0.649025	0.516322	4745.96	4029.29	3926.35
LQ	JN	JX	LS	0.00575014	0.641189	0.5214	16451.9	4347.01	4297.31
CY	JN	LP	LS	0.00130352	0.626243	0.531156	18279	4451.01	4439.42
LP	ES	JN	LQ	0.00467825	0.620724	0.534781	16078	4567.36	4524.83
JN	HZ	PB	TB	0.0114071	0.605862	0.544607	13329.2	6551.89	6404.1
TB	JX	LQ	WZS	0.0131752	0.579678	0.562132	8222.29	7409.43	7216.73
HZ	LQ	PB	TB	0.0177426	0.577702	0.563466	13282.5	6805.52	6568.23
JX	ES	JN	LQ	0.00554562	0.573366	0.566397	14146.1	4174.7	4128.65
LQ	NP	JX	WZS	0.0201488	0.568501	0.569695	6193.16	4551.32	4371.54
NP	LQ	LS	TB	0.0178927	0.567939	0.570076	8715.44	5252.39	5067.73
CY	JN	JX	WZS	0.00632057	0.561533	0.574435	7170.62	5444.13	5375.75
HZ	CY	PB	WZS	0.0120149	0.561437	0.574499	8696.05	6468.98	6315.38
HZ	WZS	TB	ZJJ	0.0187568	0.547364	0.584129	7986.69	6762.78	6513.76
LP	LS	LQ	NP	0.00331909	0.541701	0.588024	17501.5	3769.19	3744.25
CY	HZ	LP	LQ	0.00813201	0.538223	0.590423	6129.95	5662.77	5571.41
ES	LP	CY	LQ	0.00557506	0.518681	0.603984	14717.6	4591.98	4541.06
LQ	CY	HZ	WZS	0.0082512	0.517329	0.604926	6632.5	5643.42	5551.05
ES	HZ	CY	JN	0.00605827	0.513882	0.607335	5478.65	5309.23	5245.29
LQ	JN	PB	ZJJ	0.00565203	0.513219	0.607798	12101.8	4832.05	4777.73
CY	JN	PB	TB	0.00469877	0.497169	0.61907	13767.1	6124.92	6067.63
LS	JX	WZS	ZJJ	0.00852617	0.495376	0.620335	8394.06	5843.74	5744.93
NP	LQ	LP	TB	0.0154725	0.492284	0.622518	8847.98	5241.19	5081.47
JX	LP	TB	ZJJ	0.0060742	0.487274	0.626064	8250.23	6309.84	6233.65
HZ	JX	CY	NP	0.00930162	0.476241	0.633903	4443.31	3871.3	3799.94
CY	LQ	TB	WZS	0.00602637	0.474735	0.634976	7808.34	6475.04	6397.47
CY	JN	LP	ZJJ	0.00557579	0.473005	0.63621	12514.3	4430.32	4381.19
LS	LP	JN	WZS	0.003479	0.463281	0.643163	16968.5	5227.6	5191.35
JX	TB	HZ	WZS	0.015688	0.455597	0.64868	8618.93	7177.11	6955.4
LQ	JN	HZ	TB	0.00529891	0.434531	0.663903	7926.51	5975.71	5912.72
JN	LQ	PB	WZS	0.0094307	0.401426	0.688107	10385.2	6048.36	5935.34
JX	CY	JN	NP	0.00972528	0.39825	0.690446	4367.87	4201.21	4120.28
JN	HZ	JX	TB	0.00940083	0.397605	0.690921	8106.8	6128.43	6014.28
NP	JN	LP	WZS	0.00657848	0.393529	0.693929	7151.33	4630.71	4570.18
LQ	JN	CY	TB	0.00474657	0.385809	0.699638	7301.55	6067.85	6010.52
CY	JN	LS	ZJJ	0.00426393	0.376163	0.706796	12216.8	4421.07	4383.53
ES	JX	LQ	TB	0.00624342	0.333297	0.73891	11535.1	5630.81	5560.93
LS	LP	CY	WZS	0.00241906	0.33252	0.739497	17063.1	5109.08	5084.42
LQ	NP	ES	TB	0.0107035	0.331394	0.740347	7939.46	4994.39	4888.61
CY	JN	HZ	LS	0.00365378	0.329966	0.741426	5774.37	5644.81	5603.71
LQ	JN	NP	TB	0.00451758	0.326265	0.744224	5782.9	5296.77	5249.13
JN	CY	ES	TB	0.00364175	0.289634	0.772096	8716.31	5925.86	5882.86
LP	LS	PB	ZJJ	0.00193703	0.281695	0.778178	9188.64	6845.97	6819.5
TB	LS	LQ	WZS	0.00536516	0.2637	0.792011	9106.12	7811.19	7727.82
LP	LS	HZ	WZS	0.00195181	0.26123	0.793915	17855	4930.12	4910.91
LQ	JN	HZ	NP	0.00177536	0.233102	0.815682	5624.78	4331.8	4316.45
TB	ES	CY	WZS	0.00621467	0.229931	0.818145	8463.48	7063.66	6976.41
ES	JX	LQ	PB	0.00707478	0.22456	0.822322	7272.51	6591.58	6498.97
CY	JN	HZ	LP	0.00261042	0.221557	0.824659	5752.92	5667.23	5637.72
NP	JN	LS	WZS	0.00351435	0.220883	0.825184	7161.02	4604.16	4571.91
LS	ES	TB	WZS	0.00243429	0.21551	0.82937	13421.2	6425.08	6393.87
LP	LS	LQ	WZS	0.00160982	0.21341	0.831007	16750.2	5279.32	5262.35
LS	TB	NP	WZS	0.00792166	0.208387	0.834927	7975.72	6443.62	6342.33
TB	LP	LQ	WZS	0.00429284	0.207461	0.83565	9205.57	7766.9	7700.51
LP	TB	NP	WZS	0.00732455	0.19104	0.848494	8075.78	6416.9	6323.59
CY	HZ	JN	NP	0.00256305	0.157478	0.874868	4379.35	4306.06	4284.04
CY	HZ	LQ	NP	0.00192259	0.153373	0.878104	4349.4	4260.76	4244.4
HZ	JN	JX	PB	0.00328375	0.15165	0.879463	12669.2	5138.75	5105.11
TB	WZS	JX	ZJJ	0.00284105	0.147005	0.883128	10955.6	5490.84	5459.73
NP	LQ	ES	WZS	0.00517194	0.145072	0.884654	6154.02	4666.46	4618.44
LQ	CY	LS	PB	0.00119429	0.143789	0.885667	14337.1	5088.34	5076.2
NP	HZ	PB	TB	0.00280659	0.134093	0.893329	12519.5	4983.03	4955.13
JX	TB	CY	WZS	0.00391504	0.130184	0.896421	8085.56	7002.42	6947.81
ES	JX	JN	PB	0.00359607	0.118288	0.905839	7322.21	6497.8	6451.23
ES	JX	JN	TB	0.00215568	0.110815	0.911763	11971.4	5538.59	5514.77
LS	LP	NP	WZS	0.000901854	0.1077	0.914234	16222.7	4421.32	4413.35
TB	ES	JN	WZS	0.0030135	0.103671	0.917431	8457.26	7364.07	7319.82
LQ	JN	CY	NP	0.00110586	0.0969971	0.922729	5700.54	4385.54	4375.86
CY	LQ	ES	LS	0.00101084	0.081212	0.935273	14235.6	4599.01	4589.72
JX	LP	JN	LQ	0.000403451	0.0647464	0.948376	16231.8	4353.79	4350.28
JX	ES	PB	TB	0.00170648	0.060359	0.95187	12330.6	6673.67	6650.93
HZ	LQ	LP	LS	0.000252142	0.0546444	0.956422	17548.7	4438.32	4436.08
CY	HZ	JN	LQ	0.000544469	0.0482744	0.961498	6603	5205.03	5199.36
LQ	CY	JX	ZJJ	0.000819337	0.0468846	0.962605	10905	3959.52	3953.04
LQ	CY	ES	PB	0.000289578	0.0275636	0.97801	12880.6	4924.17	4921.32
HZ	JN	ES	LS	0.00013726	0.0148855	0.988123	14566.4	4519.46	4518.22

## Sheet: Table S6
Table S6. Information on medium and long ROHs detected by Plink.
Individual	Population	Lineage	Chromosome	Start	End	Length (Kb)	No. of SNPs in ROH	Density	Proportion of calls homozygous
NPsample13	NP	East	4	48820154	48920154	100.001	5168	0.019	0.969
NPsample15	NP	East	6	13202682	13302684	100.003	4351	0.023	0.986
LSsample5	LS	West	3	115295779	115395784	100.006	4682	0.021	1
LSsample11	LS	West	2	119044730	119144738	100.009	4956	0.02	0.999
CYsample10	CY	East	9	30721041	30821050	100.01	2534	0.039	0.991
HZsample2	HZ	East	8	66541804	66641818	100.015	2370	0.042	0.999
NPsample1	NP	East	6	9535045	9635078	100.034	6213	0.016	0.99
JNsample12	JN	East	1	59447945	59547982	100.038	4010	0.025	1
NPsample1	NP	East	4	106280545	106380585	100.041	3757	0.027	0.988
ZJJsample9	ZJJ	West	3	62774178	62874221	100.044	2840	0.035	0.997
NPsample12	NP	East	8	72735543	72835594	100.052	3923	0.026	0.941
LPsample1	LP	West	3	27955808	28055860	100.053	4056	0.025	0.998
LPsample4	LP	West	3	111217114	111317173	100.06	3540	0.028	0.999
CYsample10	CY	East	7	60305939	60406007	100.069	3279	0.031	0.958
HZsample14	HZ	East	2	33080516	33180589	100.074	3762	0.027	0.999
WZSsample3	WZS	East	1	127465424	127565504	100.081	4448	0.023	0.999
LSsample9	LS	West	2	122417673	122517756	100.084	4193	0.024	0.999
NPsample1	NP	East	3	52419982	52520066	100.085	3138	0.032	0.979
LPsample16	LP	West	2	3386738	3486827	100.09	6282	0.016	0.998
NPsample6	NP	East	5	19857193	19957284	100.092	4584	0.022	0.999
NPsample1	NP	East	1	8811419	8911517	100.099	266	0.376	0.962
TBsample8	TB	East	6	37736530	37836637	100.108	50	2.002	1
JXsample2	JX	West	6	37736530	37836638	100.109	51	1.963	0.98
CYsample22	CY	East	2	50707974	50808086	100.113	3206	0.031	0.986
ZJJsample6	ZJJ	West	6	37736522	37836638	100.117	52	1.925	0.981
JNsample17	JN	East	1	33235874	33335991	100.118	303	0.33	0.997
NPsample10	NP	East	1	70381549	70481672	100.124	3346	0.03	0.996
NPsample12	NP	East	4	117084192	117184315	100.124	3690	0.027	0.984
WZSsample3	WZS	East	7	11161664	11261787	100.124	5377	0.019	0.998
JNsample10	JN	East	7	16242946	16343075	100.13	4555	0.022	0.999
JNsample21	JN	East	2	115342702	115442832	100.131	3280	0.031	0.996
NPsample14	NP	East	9	29771358	29871490	100.133	3190	0.031	0.959
WZSsample3	WZS	East	9	28507667	28607803	100.137	3113	0.032	0.999
HZsample12	HZ	East	6	37736614	37836752	100.139	58	1.727	1
TBsample11	TB	East	8	14063026	14163167	100.142	4780	0.021	1
CYsample11	CY	East	6	37736455	37836601	100.147	54	1.855	0.944
HZsample2	HZ	East	5	111761171	111861317	100.147	2911	0.034	0.99
NPsample11	NP	East	1	88532586	88632735	100.15	3226	0.031	0.948
NPsample13	NP	East	2	16303970	16404119	100.15	5902	0.017	0.994
ESsample7	ES	West	5	98520987	98621144	100.158	2821	0.036	0.998
WZSsample11	WZS	East	8	16312769	16412927	100.159	5727	0.017	0.998
NPsample6	NP	East	1	62403721	62503881	100.161	4012	0.025	0.999
WZSsample11	WZS	East	1	38796812	38896973	100.162	2949	0.034	0.996
HZsample14	HZ	East	6	37736522	37836684	100.163	58	1.727	1
LPsample1A	LP	West	1	92448104	92548266	100.163	2857	0.035	0.997
WZSsample7	WZS	East	2	71778012	71878175	100.164	3521	0.028	1
NPsample14	NP	East	6	37736474	37836638	100.165	56	1.789	0.946
CYsample20	CY	East	6	37736614	37836781	100.168	61	1.642	1
NPsample14	NP	East	2	55128382	55228550	100.169	4224	0.024	0.978
TBsample5	TB	East	6	38390451	38490619	100.169	446	0.225	1
LSsample12	LS	West	1	99406113	99506292	100.18	5464	0.018	1
NPsample10	NP	East	9	42116740	42216923	100.184	4354	0.023	0.954
NPsample14	NP	East	9	42116740	42216923	100.184	4354	0.023	0.954
WZSsample2	WZS	East	1	6027536	6127723	100.188	5444	0.018	0.999
ESsample7	ES	West	7	33868703	33968892	100.19	4040	0.025	0.995
HZsample2	HZ	East	6	37736445	37836637	100.193	59	1.698	1
NPsample13	NP	East	7	85842490	85942683	100.194	3760	0.027	0.966
NPsample10	NP	East	4	120561469	120661664	100.196	5766	0.017	0.975
NPsample15	NP	East	4	119397438	119497633	100.196	5057	0.02	0.978
NPsample12	NP	East	8	81155310	81255506	100.197	4634	0.022	0.986
NPsample13	NP	East	3	71792257	71892455	100.199	2505	0.04	0.977
NPsample14	NP	East	4	120561469	120661667	100.199	5767	0.017	0.976
NPsample4	NP	East	1	8811395	8911596	100.202	274	0.366	0.967
WZSsample5	WZS	East	3	132170796	132270997	100.202	4574	0.022	0.999
WZSsample8	WZS	East	4	136265692	136365894	100.203	5684	0.018	0.999
CYsample22	CY	East	5	52808225	52908431	100.207	3019	0.033	0.947
NPsample1	NP	East	4	120561469	120661676	100.208	5768	0.017	0.976
JNsample15	JN	East	9	14222089	14322305	100.217	2982	0.034	1
NPsample2	NP	East	9	49223835	49324054	100.22	2896	0.035	0.996
LQsample8	LQ	East	5	118291158	118391388	100.231	6182	0.016	0.998
NPsample10	NP	East	6	79680931	79781166	100.236	4209	0.024	0.979
NPsample14	NP	East	6	73230469	73330712	100.244	2878	0.035	0.964
WZSsample7	WZS	East	3	867649	967892	100.244	114	0.879	0.947
NPsample14	NP	East	6	15957526	16057771	100.246	3797	0.026	0.959
NPsample5	NP	East	9	76041811	76142056	100.246	3483	0.029	0.998
JNsample15	JN	East	3	18210842	18311094	100.253	5050	0.02	0.999
TBsample8	TB	East	9	69987952	70088205	100.254	3853	0.026	0.998
HZsample6	HZ	East	6	38390372	38490626	100.255	457	0.219	0.989
NPsample15	NP	East	1	57444586	57544846	100.261	3760	0.027	0.952
JXsample2	JX	West	1	8811241	8911503	100.263	275	0.365	0.971
NPsample9	NP	East	6	37736455	37836720	100.266	67	1.497	1
JNsample14	JN	East	7	55996719	56096985	100.267	1214	0.083	0.992
WZSsample7	WZS	East	1	38796753	38897019	100.267	2962	0.034	0.999
ESsample6	ES	West	9	10506926	10607198	100.273	2195	0.046	1
LPsample1A	LP	West	2	133578721	133678998	100.278	50	2.006	1
CYsample16	CY	East	5	114958321	115058599	100.279	7215	0.014	1
JXsample9	JX	West	2	133579092	133679370	100.279	51	1.966	0.961
JXsample23	JX	West	2	133579091	133679370	100.28	52	1.928	0.981
JXsample5	JX	West	2	133579265	133679544	100.28	53	1.892	0.981
NPsample13	NP	East	7	68565176	68665462	100.287	2990	0.034	0.944
WZSsample8	WZS	East	2	133578733	133679023	100.291	51	1.966	0.922
LSsample7	LS	West	2	133579251	133679544	100.294	54	1.857	0.981
WZSsample11	WZS	East	1	136624987	136725280	100.294	3673	0.027	1
LSsample8	LS	West	6	73835066	73935360	100.295	3630	0.028	0.998
NPsample11	NP	East	6	54022471	54122770	100.3	3605	0.028	0.981
HZsample2	HZ	East	8	79077109	79177414	100.306	2046	0.049	0.997
WZSsample3	WZS	East	5	24837324	24937631	100.308	4541	0.022	0.998
HZsample14	HZ	East	2	63098782	63199090	100.309	3359	0.03	0.999
JNsample18	JN	East	4	3370082	3470392	100.311	5627	0.018	0.997
TBsample12	TB	East	3	34814619	34914929	100.311	2403	0.042	1
LPsample1A	LP	West	1	59985186	60085497	100.312	2745	0.037	0.999
ESsample7	ES	West	2	133579228	133679544	100.317	56	1.791	1
ZJJsample13	ZJJ	West	2	133578733	133679055	100.323	52	1.929	0.923
LSsample8	LS	West	6	50690806	50791130	100.325	3396	0.03	0.998
JXsample22	JX	West	1	33235758	33336086	100.329	347	0.289	1
NPsample1	NP	East	5	90345858	90446188	100.331	2636	0.038	0.935
WZSsample10	WZS	East	3	142777519	142877850	100.332	6552	0.015	0.999
NPsample10	NP	East	4	95233822	95334158	100.337	3087	0.033	0.958
TBsample11	TB	East	4	109094516	109194853	100.338	2561	0.039	0.999
TBsample9	TB	East	9	68516935	68617276	100.342	4724	0.021	1
HZsample12	HZ	East	6	58990617	59090966	100.35	615	0.163	1
HZsample4	HZ	East	2	133579368	133679717	100.35	57	1.761	0.965
JNsample11	JN	East	2	133579368	133679717	100.35	57	1.761	0.965
NPsample12	NP	East	4	99962894	100063248	100.355	3730	0.027	0.987
WZSsample7	WZS	East	2	101565550	101665904	100.355	4653	0.022	1
WZSsample4	WZS	East	2	133578834	133679200	100.367	53	1.894	0.925
CYsample19	CY	East	2	62786711	62887078	100.368	1067	0.094	0.999
NPsample10	NP	East	7	64281429	64381798	100.37	3853	0.026	0.957
LSsample11	LS	West	4	128600219	128700592	100.374	5850	0.017	1
JNsample1	JN	East	5	5771585	5871960	100.376	5503	0.018	0.998
NPsample15	NP	East	4	14796729	14897105	100.377	4712	0.021	0.994
HZsample11	HZ	East	9	12383631	12484011	100.381	2191	0.046	1
HZsample13	HZ	East	9	12383631	12484011	100.381	2191	0.046	0.994
WZSsample7	WZS	East	7	69824383	69924769	100.387	2636	0.038	1
NPsample9	NP	East	3	13852612	13953006	100.395	5213	0.019	1
WZSsample7	WZS	East	3	142777456	142877850	100.395	6556	0.015	0.998
NPsample10	NP	East	9	55175377	55275772	100.396	4550	0.022	0.982
CYsample16	CY	East	5	92785004	92885406	100.403	2698	0.037	0.999
LPsample10	LP	West	1	144967689	145068093	100.405	4946	0.02	0.996
NPsample6	NP	East	8	66466523	66566932	100.41	1159	0.087	1
LQsample15	LQ	East	3	6814256	6914666	100.411	4025	0.025	0.993
PBsample1	PB	West	2	133579251	133679661	100.411	58	1.731	0.914
ZJJsample6	ZJJ	West	2	133578733	133679146	100.414	57	1.762	0.947
NPsample12	NP	East	9	60854238	60954656	100.419	2216	0.045	0.956
WZSsample11	WZS	East	1	34078909	34179334	100.426	3749	0.027	0.999
NPsample11	NP	East	9	23928437	24028863	100.427	1025	0.098	0.961
NPsample13	NP	East	5	136455374	136555800	100.427	4676	0.021	0.984
WZSsample4	WZS	East	4	126158944	126259370	100.427	5633	0.018	1
NPsample10	NP	East	4	35058038	35158471	100.434	5102	0.02	0.978
HZsample14	HZ	East	9	34931353	35031796	100.444	2589	0.039	1
WZSsample8	WZS	East	8	32303064	32403507	100.444	4110	0.024	1
LSsample12	LS	West	2	142554232	142654676	100.445	3677	0.027	0.998
NPsample13	NP	East	3	79120685	79221135	100.451	4173	0.024	0.981
WZSsample2	WZS	East	5	94981876	95082327	100.452	3087	0.033	1
WZSsample11	WZS	East	6	101699797	101800251	100.455	2655	0.038	1
NPsample1	NP	East	1	70521892	70622362	100.471	3756	0.027	0.997
NPsample14	NP	East	2	99479678	99580148	100.471	3785	0.027	0.986
NPsample14	NP	East	4	134467322	134567797	100.476	2586	0.039	0.997
WZSsample13	WZS	East	3	28214308	28314784	100.477	3372	0.03	0.995
CYsample10	CY	East	4	94428811	94529294	100.484	2633	0.038	0.968
HZsample14	HZ	East	9	24378502	24478985	100.484	3898	0.026	1
NPsample13	NP	East	1	72572404	72672888	100.485	3808	0.026	0.997
NPsample13	NP	East	8	62708748	62809236	100.489	4121	0.024	0.972
NPsample10	NP	East	3	93920370	94020863	100.494	2354	0.043	0.956
LPsample5	LP	West	1	139757881	139858375	100.495	4363	0.023	1
NPsample3	NP	East	4	34682104	34782600	100.497	3972	0.025	0.999
PBsample6	PB	West	7	24111175	24211674	100.5	4203	0.024	0.993
WZSsample11	WZS	East	2	134768865	134869364	100.5	4578	0.022	0.997
NPsample13	NP	East	3	88478474	88578974	100.501	3623	0.028	0.984
NPsample12	NP	East	4	103248103	103348610	100.508	1970	0.051	0.983
CYsample22	CY	East	3	79450619	79551128	100.51	3654	0.028	0.963
NPsample13	NP	East	1	44096707	44197226	100.52	4402	0.023	0.963
NPsample15	NP	East	8	64056991	64157512	100.522	3194	0.031	0.949
NPsample11	NP	East	5	55790768	55891291	100.524	4043	0.025	0.968
NPsample15	NP	East	9	42407044	42507572	100.529	3904	0.026	0.964
NPsample10	NP	East	3	87537300	87637830	100.531	3030	0.033	0.979
NPsample13	NP	East	4	48706294	48806825	100.532	3664	0.027	0.987
NPsample14	NP	East	3	5299911	5400445	100.535	821	0.122	0.989
WZSsample15	WZS	East	5	52900074	53000608	100.535	3383	0.03	0.999
CYsample10	CY	East	6	102078980	102179515	100.536	4135	0.024	0.978
CYsample21	CY	East	2	62786711	62887246	100.536	1085	0.093	0.983
NPsample5	NP	East	9	37789008	37889547	100.54	1999	0.05	1
HZsample8	HZ	East	4	23952285	24052825	100.541	3859	0.026	1
TBsample4	TB	East	3	81303700	81404242	100.543	1958	0.051	1
HZsample1	HZ	East	7	12309285	12409829	100.545	6626	0.015	0.999
CYsample10	CY	East	4	87995008	88095553	100.546	2547	0.039	0.983
NPsample15	NP	East	3	93577857	93678410	100.554	3827	0.026	0.956
JXsample3	JX	West	2	133578441	133678998	100.558	56	1.796	0.982
WZSsample15	WZS	East	4	21038887	21139448	100.562	5827	0.017	0.999
NPsample10	NP	East	3	128378184	128478746	100.563	5303	0.019	0.986
TBsample5	TB	East	3	11987366	12087934	100.569	4374	0.023	0.998
HZsample2	HZ	East	5	95018319	95118889	100.571	2953	0.034	0.992
PBsample8	PB	West	4	21189218	21289789	100.572	4668	0.022	0.999
NPsample11	NP	East	1	18450329	18550901	100.573	3883	0.026	0.973
NPsample14	NP	East	6	50392863	50493436	100.574	4260	0.024	0.973
JXsample17	JX	West	2	133578733	133679311	100.579	59	1.705	0.949
NPsample3	NP	East	5	49770194	49870774	100.581	2455	0.041	1
PBsample8	PB	West	3	93253937	93354517	100.581	2461	0.041	1
JNsample11	JN	East	3	44027129	44127716	100.588	3428	0.029	1
WZSsample13	WZS	East	6	69490679	69591268	100.59	4328	0.023	1
CYsample22	CY	East	1	69076685	69177275	100.591	2831	0.036	0.94
NPsample10	NP	East	3	84471622	84572212	100.591	4323	0.023	0.952
NPsample15	NP	East	7	89780570	89881170	100.601	3010	0.033	0.967
JNsample9	JN	East	1	62021914	62122517	100.604	3108	0.032	1
JNsample9	JN	East	1	86454657	86555264	100.608	1682	0.06	0.999
JNsample14	JN	East	9	5505408	5606018	100.611	4220	0.024	1
LPsample1	LP	West	3	17743621	17844231	100.611	5166	0.019	0.996
NPsample10	NP	East	9	40936499	41037109	100.611	4933	0.02	0.973
NPsample15	NP	East	4	38795529	38896144	100.616	2499	0.04	0.985
NPsample11	NP	East	8	55259395	55360019	100.625	2571	0.039	0.947
ESsample11	ES	West	2	133579070	133679695	100.626	66	1.525	0.985
LPsample5	LP	West	9	73347029	73447657	100.629	3394	0.03	0.996
HZsample1	HZ	East	7	99097099	99197728	100.63	3249	0.031	0.998
NPsample14	NP	East	8	45886303	45986938	100.636	4069	0.025	0.983
CYsample22	CY	East	4	79895704	79996343	100.64	3465	0.029	0.947
TBsample12	TB	East	1	124045589	124146234	100.646	3386	0.03	1
CYsample4	CY	East	2	133579070	133679717	100.648	69	1.459	0.971
WZSsample15	WZS	East	2	133579070	133679717	100.648	69	1.459	1
NPsample1	NP	East	7	101743518	101844171	100.654	2467	0.041	0.966
LQsample16	LQ	East	9	86332269	86432923	100.655	2529	0.04	0.998
WZSsample8	WZS	East	7	71224276	71324931	100.656	3104	0.032	1
NPsample2	NP	East	9	13209435	13310092	100.658	4212	0.024	0.999
WZSsample7	WZS	East	1	43006229	43106889	100.661	3629	0.028	0.999
JXsample2	JX	West	5	105186764	105287425	100.662	3357	0.03	0.993
TBsample3	TB	East	3	32278549	32379211	100.663	2733	0.037	1
CYsample10	CY	East	8	62739770	62840434	100.665	3935	0.026	0.98
WZSsample7	WZS	East	2	98719748	98820415	100.668	4160	0.024	0.999
NPsample10	NP	East	3	57746992	57847670	100.679	1895	0.053	0.978
ZJJsample8	ZJJ	West	2	62532233	62632926	100.694	553	0.182	0.955
LSsample8	LS	West	9	962134	1062828	100.695	2673	0.038	0.998
CYsample16	CY	East	5	24192871	24293567	100.697	6501	0.015	0.999
CYsample13	CY	East	2	133578846	133679544	100.699	62	1.624	0.984
ESsample13	ES	West	2	14941634	15042342	100.709	254	0.396	0.972
LSsample11	LS	West	4	2761157	2861867	100.711	5911	0.017	0.998
ZJJsample17	ZJJ	West	8	86044427	86145142	100.716	2669	0.038	0.985
JNsample15	JN	East	1	116135878	116236594	100.717	2976	0.034	0.999
TBsample5	TB	East	2	94516853	94617569	100.717	4233	0.024	1
JNsample1	JN	East	7	23405144	23505865	100.722	4180	0.024	0.998
ESsample6	ES	West	2	122451231	122551953	100.723	4356	0.023	0.996
HZsample2	HZ	East	7	100207336	100308066	100.731	2619	0.038	0.997
NPsample14	NP	East	3	79363601	79464331	100.731	4341	0.023	0.978
JNsample19	JN	East	8	60923959	61024690	100.732	2007	0.05	0.999
LPsample7	LP	West	2	110051031	110151764	100.734	3964	0.025	0.999
WZSsample7	WZS	East	2	143349762	143450498	100.737	4328	0.023	0.998
WZSsample3	WZS	East	9	65524620	65625357	100.738	4184	0.024	0.999
CYsample10	CY	East	2	62766571	62867311	100.741	1076	0.094	0.963
WZSsample9	WZS	East	7	61671373	61772116	100.744	3472	0.029	1
NPsample10	NP	East	6	68959361	69060107	100.747	3900	0.026	0.959
HZsample2	HZ	East	5	82612808	82713556	100.749	3638	0.028	0.99
NPsample4	NP	East	1	81100535	81201283	100.749	2608	0.039	1
CYsample5	CY	East	2	133578304	133679055	100.752	63	1.599	0.968
NPsample14	NP	East	7	93914173	94014925	100.753	3499	0.029	0.97
HZsample6	HZ	East	7	86411395	86512149	100.755	556	0.181	1
LPsample19	LP	West	4	115463422	115564179	100.758	3086	0.033	1
LQsample1	LQ	East	5	79267486	79368270	100.785	2882	0.035	0.995
NPsample15	NP	East	2	14395721	14496507	100.787	5794	0.017	0.972
WZSsample7	WZS	East	2	28321364	28422150	100.787	5882	0.017	0.999
NPsample10	NP	East	3	79528723	79629513	100.791	3846	0.026	0.983
PBsample5	PB	West	6	18313376	18414174	100.799	4441	0.023	0.999
CYsample10	CY	East	6	92315719	92416522	100.804	3113	0.032	0.976
LSsample8	LS	West	2	133578207	133679010	100.804	70	1.44	0.914
NPsample10	NP	East	9	59496746	59597552	100.807	3105	0.032	0.952
TBsample3	TB	East	4	131612003	131712812	100.81	5211	0.019	0.999
NPsample1	NP	East	8	86081575	86182388	100.814	2834	0.036	0.948
HZsample6	HZ	East	2	133578721	133679544	100.824	69	1.461	0.899
NPsample11	NP	East	8	63283151	63383974	100.824	4832	0.021	0.952
LPsample5	LP	West	9	73979753	74080577	100.825	4152	0.024	1
WZSsample11	WZS	East	3	91209860	91310685	100.826	1368	0.074	1
CYsample10	CY	East	4	95679569	95780397	100.829	3218	0.031	0.971
JNsample9	JN	East	5	37128834	37229669	100.836	4391	0.023	0.999
WZSsample8	WZS	East	8	48706187	48807024	100.838	4083	0.025	1
WZSsample10	WZS	East	3	86961009	87061848	100.84	3709	0.027	0.999
WZSsample2	WZS	East	5	109889013	109989855	100.843	6016	0.017	0.999
CYsample10	CY	East	1	71076108	71176951	100.844	3286	0.031	0.984
NPsample1	NP	East	2	42679465	42780322	100.858	2476	0.041	0.955
NPsample13	NP	East	2	42679465	42780322	100.858	2476	0.041	0.953
NPsample15	NP	East	9	34353395	34454260	100.866	3318	0.03	0.956
WZSsample7	WZS	East	2	82148919	82249784	100.866	4073	0.025	0.999
NPsample13	NP	East	4	105324625	105425491	100.867	3805	0.027	0.973
NPsample10	NP	East	9	44128989	44229862	100.874	4136	0.024	0.962
NPsample4	NP	East	1	143573405	143674278	100.874	3893	0.026	0.999
WZSsample7	WZS	East	4	8126441	8227315	100.875	5986	0.017	0.999
NPsample10	NP	East	8	81155272	81256147	100.876	4653	0.022	0.982
NPsample1	NP	East	8	50089860	50190743	100.884	5902	0.017	0.987
TBsample10	TB	East	8	1652304	1753189	100.886	4882	0.021	0.999
HZsample13	HZ	East	2	77397384	77498272	100.889	2650	0.038	0.995
NPsample10	NP	East	3	49026209	49127101	100.893	3386	0.03	0.932
CYsample10	CY	East	6	15520912	15621805	100.894	5307	0.019	0.978
NPsample15	NP	East	4	129486486	129587379	100.894	6683	0.015	0.999
WZSsample10	WZS	East	5	43687878	43788773	100.896	4986	0.02	1
CYsample12	CY	East	2	133578846	133679744	100.899	73	1.382	0.959
WZSsample11	WZS	East	2	133578846	133679744	100.899	73	1.382	0.945
NPsample13	NP	East	8	24033498	24134403	100.906	6151	0.016	0.975
NPsample13	NP	East	1	70344826	70445732	100.907	3398	0.03	0.996
WZSsample11	WZS	East	6	100746759	100847669	100.911	4601	0.022	1
CYsample11	CY	East	2	133578570	133679481	100.912	67	1.506	0.896
WZSsample2	WZS	East	1	72112884	72213798	100.915	2906	0.035	1
NPsample13	NP	East	8	79408252	79509168	100.917	3532	0.029	0.971
CYsample10	CY	East	4	89560396	89661313	100.918	3595	0.028	0.978
JNsample10	JN	East	7	18786436	18887353	100.918	3840	0.026	0.999
ZJJsample14	ZJJ	West	3	33185332	33286250	100.919	3679	0.027	0.98
WZSsample3	WZS	East	7	53274928	53375847	100.92	2433	0.041	1
PBsample3	PB	West	6	12348991	12449914	100.924	4603	0.022	0.999
NPsample11	NP	East	3	102787777	102888701	100.925	5543	0.018	0.983
NPsample13	NP	East	1	83278088	83379012	100.925	4047	0.025	0.983
JNsample13	JN	East	5	981498	1082424	100.927	136	0.742	0.934
HZsample14	HZ	East	2	33915556	34016486	100.931	3932	0.026	0.999
NPsample13	NP	East	7	93914208	94015143	100.936	3506	0.029	0.97
NPsample14	NP	East	9	52879286	52980223	100.938	3636	0.028	0.969
WZSsample3	WZS	East	2	149724294	149825231	100.938	4850	0.021	1
NPsample10	NP	East	8	78146073	78247011	100.939	3300	0.031	0.979
ZJJsample9	ZJJ	West	2	108405622	108506563	100.942	4314	0.023	0.99
WZSsample7	WZS	East	1	28278442	28379384	100.943	4640	0.022	0.997
NPsample10	NP	East	3	100461944	100562888	100.945	4981	0.02	0.993
ZJJsample14	ZJJ	West	9	15006660	15107604	100.945	5543	0.018	0.996
NPsample15	NP	East	3	87251409	87352355	100.947	4250	0.024	0.978
NPsample15	NP	East	1	47504298	47605245	100.948	3211	0.031	0.952
NPsample1	NP	East	6	75624517	75725483	100.967	3141	0.032	0.963
NPsample10	NP	East	6	91602179	91703147	100.969	3178	0.032	0.963
HZsample14	HZ	East	5	10805634	10906610	100.977	5144	0.02	0.992
JNsample18	JN	East	5	981417	1082394	100.978	147	0.687	0.918
NPsample11	NP	East	4	130110155	130211133	100.979	3873	0.026	0.99
LPsample4	LP	West	3	11420	112399	100.98	56	1.803	1
NPsample14	NP	East	1	93008511	93109494	100.984	2384	0.042	0.983
JXsample2	JX	West	5	981531	1082519	100.989	141	0.716	0.972
NPsample8	NP	East	1	8601244	8702233	100.99	92	1.098	0.967
ESsample7	ES	West	5	95760403	95861396	100.994	3745	0.027	0.991
WZSsample15	WZS	East	9	73979593	74080586	100.994	4167	0.024	0.996
HZsample2	HZ	East	4	61178374	61279370	100.997	623	0.162	0.986
NPsample4	NP	East	8	28471451	28572450	101	4479	0.023	0.998
NPsample10	NP	East	4	71897952	71998953	101.002	1560	0.065	0.978
NPsample5	NP	East	2	139904026	140005029	101.004	3989	0.025	0.998
JNsample14	JN	East	6	2234084	2335089	101.006	6623	0.015	0.998
NPsample10	NP	East	3	62919405	63020410	101.006	3557	0.028	0.97
NPsample15	NP	East	1	53038112	53139121	101.01	3092	0.033	0.972
NPsample11	NP	East	1	42059799	42160809	101.011	3640	0.028	0.981
TBsample4	TB	East	3	31359674	31460685	101.012	3132	0.032	1
ZJJsample9	ZJJ	West	2	133578733	133679744	101.012	79	1.279	0.924
NPsample10	NP	East	1	86876501	86977514	101.014	2755	0.037	0.986
WZSsample9	WZS	East	3	73692246	73793263	101.018	1866	0.054	0.999
JNsample12	JN	East	1	99392806	99493829	101.024	5396	0.019	1
ZJJsample14	ZJJ	West	8	24054681	24155713	101.033	5943	0.017	0.995
ESsample6	ES	West	2	104948122	105049162	101.041	2518	0.04	0.977
LQsample8	LQ	East	2	69542209	69643252	101.044	3479	0.029	1
NPsample4	NP	East	1	5959781	6060824	101.044	4572	0.022	0.999
CYsample4	CY	East	3	358827	459879	101.053	133	0.76	0.985
NPsample4	NP	East	3	358827	459879	101.053	133	0.76	0.947
LQsample16	LQ	East	5	18997575	19098634	101.06	5064	0.02	0.993
NPsample13	NP	East	1	78016201	78117260	101.06	3052	0.033	0.995
JNsample12	JN	East	1	59346786	59447846	101.061	3378	0.03	1
TBsample6	TB	East	9	62251823	62352888	101.066	4426	0.023	1
LSsample4	LS	West	9	12386614	12487685	101.072	2353	0.043	0.999
WZSsample9	WZS	East	1	56573439	56674510	101.072	3202	0.032	0.999
HZsample5	HZ	East	8	31757772	31858849	101.078	4120	0.025	0.996
HZsample2	HZ	East	8	55394367	55495451	101.085	2056	0.049	1
NPsample13	NP	East	3	99912846	100013930	101.085	4249	0.024	0.989
CYsample20	CY	East	3	358793	459879	101.087	137	0.738	0.993
NPsample14	NP	East	9	39871463	39972550	101.088	4246	0.024	0.96
CYsample6	CY	East	2	133578280	133679370	101.091	75	1.348	0.907
LSsample12	LS	West	2	115054162	115155252	101.091	5057	0.02	0.997
PBsample2	PB	West	7	2507356	2608449	101.094	5036	0.02	0.999
HZsample8	HZ	East	5	981424	1082521	101.098	167	0.605	0.988
CYsample16	CY	East	5	48942767	49043868	101.102	3240	0.031	1
NPsample15	NP	East	4	100830853	100931957	101.105	3592	0.028	0.988
CYsample22	CY	East	8	25328632	25429737	101.106	3345	0.03	0.972
WZSsample13	WZS	East	3	17897316	17998423	101.108	4877	0.021	1
WZSsample8	WZS	East	7	101211055	101312164	101.11	3231	0.031	1
WZSsample2	WZS	East	7	81814346	81915459	101.114	3240	0.031	1
ZJJsample15	ZJJ	West	9	4655145	4756260	101.116	2539	0.04	0.983
ESsample6	ES	West	2	127057545	127158662	101.118	4278	0.024	0.988
JNsample19	JN	East	8	74562290	74663411	101.122	3383	0.03	1
WZSsample2	WZS	East	1	8601037	8702163	101.127	92	1.099	0.989
NPsample6	NP	East	9	606130	707259	101.13	3227	0.031	1
NPsample10	NP	East	9	14343586	14444717	101.132	2273	0.044	0.996
NPsample13	NP	East	2	39851697	39952829	101.133	4185	0.024	0.97
LPsample2	LP	West	2	23731776	23832910	101.135	171	0.591	0.947
NPsample13	NP	East	3	82716629	82817763	101.135	3365	0.03	0.95
NPsample14	NP	East	3	82716629	82817763	101.135	3365	0.03	0.95
NPsample3	NP	East	7	23120690	23221824	101.135	4853	0.021	0.999
WZSsample15	WZS	East	1	48783314	48884452	101.139	2895	0.035	0.999
ZJJsample13	ZJJ	West	7	43133978	43235116	101.139	3017	0.034	0.975
JXsample8	JX	West	2	92012382	92113524	101.143	2894	0.035	0.991
JNsample19	JN	East	2	135004392	135105536	101.145	3182	0.032	0.997
CYsample21	CY	East	3	358733	459879	101.147	144	0.702	0.958
NPsample12	NP	East	3	88478641	88579791	101.151	3639	0.028	0.98
NPsample1	NP	East	2	39851697	39952855	101.159	4186	0.024	0.97
WZSsample5	WZS	East	7	11538332	11639491	101.16	5059	0.02	0.999
NPsample15	NP	East	3	92921218	93022378	101.161	3468	0.029	0.983
LPsample7	LP	West	6	37735389	37836551	101.163	50	2.023	1
JNsample15	JN	East	8	32307481	32408647	101.167	4101	0.025	1
NPsample13	NP	East	8	59114562	59215728	101.167	4141	0.024	0.95
WZSsample9	WZS	East	5	10476307	10577474	101.168	5207	0.019	0.998
ESsample10	ES	West	6	37735383	37836551	101.169	51	1.984	0.961
JXsample15	JX	West	6	37735383	37836551	101.169	51	1.984	0.98
JNsample10	JN	East	2	117840847	117942016	101.17	3874	0.026	0.998
NPsample11	NP	East	8	51986442	52087612	101.171	3130	0.032	0.944
NPsample7	NP	East	1	140129601	140230783	101.183	4230	0.024	0.996
CYsample22	CY	East	5	100571139	100672322	101.184	3990	0.025	0.993
PBsample2	PB	West	2	133579251	133680434	101.184	86	1.177	0.977
WZSsample7	WZS	East	6	66403267	66504452	101.186	4117	0.025	1
JNsample19	JN	East	4	133226067	133327254	101.188	4215	0.024	0.997
TBsample10	TB	East	9	71581736	71682924	101.189	4637	0.022	1
HZsample1	HZ	East	7	81814351	81915540	101.19	3256	0.031	0.999
JNsample19	JN	East	2	128886856	128988046	101.191	4204	0.024	0.995
NPsample14	NP	East	1	78863974	78965165	101.192	3800	0.027	0.988
ZJJsample13	ZJJ	West	3	26342873	26444066	101.194	4125	0.025	0.985
TBsample10	TB	East	5	24836420	24937631	101.212	4643	0.022	1
NPsample12	NP	East	2	52877890	52979104	101.215	3760	0.027	0.985
JXsample2	JX	West	2	133579091	133680306	101.216	75	1.35	0.947
LSsample2	LS	West	2	133579091	133680306	101.216	75	1.35	1
CYsample22	CY	East	3	92336092	92437308	101.217	2741	0.037	0.968
NPsample7	NP	East	6	37735291	37836517	101.227	51	1.985	1
ZJJsample10	ZJJ	West	2	44780932	44882163	101.232	2673	0.038	0.97
NPsample11	NP	East	1	52127835	52229067	101.233	3748	0.027	0.962
NPsample15	NP	East	1	52127835	52229067	101.233	3748	0.027	0.963
HZsample8	HZ	East	4	120300379	120401615	101.237	4948	0.02	0.998
NPsample2	NP	East	9	12019100	12120337	101.238	3331	0.03	0.996
WZSsample15	WZS	East	1	46655039	46756276	101.238	2861	0.035	1
NPsample15	NP	East	4	130110037	130211276	101.24	3889	0.026	0.99
ZJJsample15	ZJJ	West	3	120772129	120873375	101.247	6781	0.015	0.993
WZSsample5	WZS	East	6	37735383	37836638	101.256	63	1.607	0.921
JNsample11	JN	East	3	101173113	101274371	101.259	5049	0.02	0.996
ZJJsample14	ZJJ	West	9	27877425	27978686	101.262	3603	0.028	0.997
NPsample14	NP	East	2	23731825	23833089	101.265	180	0.563	0.928
NPsample13	NP	East	8	73383930	73485195	101.266	2629	0.039	0.978
LSsample12	LS	West	2	132094139	132195411	101.273	1431	0.071	1
JNsample7	JN	East	7	67374404	67475685	101.282	2818	0.036	1
NPsample11	NP	East	1	84403322	84504603	101.282	3326	0.03	0.998
NPsample3	NP	East	6	37735276	37836559	101.284	55	1.842	1
CYsample10	CY	East	1	49506060	49607348	101.289	3309	0.031	0.973
ZJJsample11	ZJJ	West	2	72861026	72962314	101.289	3053	0.033	0.997
CYsample22	CY	East	4	74357605	74458895	101.291	1474	0.069	0.96
HZsample5	HZ	East	2	23731618	23832910	101.293	192	0.528	0.953
NPsample15	NP	East	1	70128335	70229628	101.294	3019	0.034	0.99
JNsample19	JN	East	1	27533830	27635124	101.295	4475	0.023	0.997
NPsample14	NP	East	3	88018595	88119890	101.296	4213	0.024	0.981
NPsample13	NP	East	8	63712948	63814246	101.299	4029	0.025	0.955
PBsample8	PB	West	2	140786822	140888121	101.3	3916	0.026	0.997
PBsample8	PB	West	2	93236181	93337482	101.302	3128	0.032	0.997
PBsample2	PB	West	2	120163689	120264995	101.307	4073	0.025	1
HZsample6	HZ	East	7	19578251	19679564	101.314	2845	0.036	0.992
WZSsample2	WZS	East	9	73979198	74080512	101.315	4186	0.024	1
NPsample10	NP	East	1	70128335	70229650	101.316	3020	0.034	0.99
ESsample6	ES	West	2	72620459	72721781	101.323	3728	0.027	1
NPsample12	NP	East	8	66365188	66466513	101.326	2729	0.037	0.955
WZSsample7	WZS	East	6	100503079	100604409	101.331	3147	0.032	0.999
CYsample6	CY	East	1	150486117	150587449	101.333	51	1.987	0.941
CYsample16	CY	East	5	84444385	84545720	101.336	2393	0.042	0.999
NPsample10	NP	East	1	48728332	48829667	101.336	2562	0.04	0.95
NPsample12	NP	East	1	48728332	48829667	101.336	2562	0.04	0.952
NPsample14	NP	East	1	48728332	48829667	101.336	2562	0.04	0.954
NPsample15	NP	East	1	99361044	99462385	101.342	4357	0.023	0.976
NPsample10	NP	East	6	73330673	73432017	101.345	4232	0.024	0.961
JNsample12	JN	East	1	40804651	40905998	101.348	3522	0.029	0.998
JXsample15	JX	West	2	23328462	23429809	101.348	1664	0.061	0.992
WZSsample2	WZS	East	5	67435177	67536528	101.352	2551	0.04	1
HZsample14	HZ	East	7	13675862	13777214	101.353	4729	0.021	0.998
TBsample7	TB	East	1	136498735	136600087	101.353	3369	0.03	0.999
TBsample4	TB	East	3	114950523	115051878	101.356	915	0.111	1
LQsample1	LQ	East	2	14941512	15042869	101.358	305	0.332	1
NPsample1	NP	East	4	115005704	115107064	101.361	4286	0.024	0.988
JNsample15	JN	East	3	87684379	87785740	101.362	4161	0.024	0.999
NPsample1	NP	East	4	109054241	109155603	101.363	2426	0.042	0.951
NPsample14	NP	East	9	21914203	22015565	101.363	3542	0.029	0.988
NPsample1	NP	East	4	88350906	88452269	101.364	3285	0.031	0.95
NPsample10	NP	East	4	88350906	88452269	101.364	3285	0.031	0.948
NPsample14	NP	East	4	88350906	88452269	101.364	3285	0.031	0.949
LQsample23	LQ	East	1	113971556	114072920	101.365	4018	0.025	1
NPsample13	NP	East	2	104689647	104791011	101.365	3482	0.029	0.996
NPsample12	NP	East	3	72110254	72211619	101.366	3797	0.027	0.964
NPsample12	NP	East	9	1267962	1369327	101.366	2896	0.035	0.978
PBsample7	PB	West	2	140786822	140888187	101.366	3918	0.026	0.997
NPsample11	NP	East	1	9454561	9555928	101.368	6685	0.015	0.992
WZSsample2	WZS	East	5	105914638	106016010	101.373	3973	0.026	1
HZsample2	HZ	East	8	48931917	49033291	101.375	3238	0.031	0.998
ZJJsample14	ZJJ	West	2	23731806	23833185	101.38	192	0.528	0.922
NPsample1	NP	East	1	62018657	62120052	101.396	3155	0.032	0.974
JNsample9	JN	East	1	62401675	62503073	101.399	4036	0.025	1
JNsample18	JN	East	1	130302964	130404364	101.401	3988	0.025	0.996
JNsample4	JN	East	4	13974064	14075464	101.401	4409	0.023	0.999
ZJJsample15	ZJJ	West	2	19210639	19312043	101.405	6924	0.015	0.994
JNsample19	JN	East	2	127302023	127403428	101.406	4868	0.021	0.998
WZSsample4	WZS	East	2	116500	217906	101.407	5505	0.018	0.998
WZSsample5	WZS	East	7	57691706	57793114	101.409	3270	0.031	1
NPsample12	NP	East	4	130110037	130211448	101.412	3893	0.026	0.99
WZSsample13	WZS	East	2	134966406	135067819	101.414	3301	0.031	0.998
NPsample11	NP	East	1	83871915	83973334	101.42	2900	0.035	0.996
NPsample13	NP	East	3	72274988	72376408	101.421	3782	0.027	0.979
CYsample19	CY	East	7	40966932	41068354	101.423	3694	0.027	0.998
LQsample23	LQ	East	9	47995341	48096773	101.433	3876	0.026	1
NPsample11	NP	East	2	41555328	41656760	101.433	3759	0.027	0.97
HZsample2	HZ	East	8	74027120	74128558	101.439	3132	0.032	0.998
HZsample1	HZ	East	7	38004033	38105473	101.441	4570	0.022	0.998
JNsample18	JN	East	5	107888376	107989816	101.441	5845	0.017	1
LQsample8	LQ	East	3	115968925	116070365	101.441	4637	0.022	0.993
NPsample12	NP	East	4	13295524	13396966	101.443	3542	0.029	0.997
CYsample22	CY	East	6	92736750	92838196	101.447	3049	0.033	0.979
LSsample9	LS	West	4	124431837	124533283	101.447	4881	0.021	0.995
NPsample12	NP	East	3	26020347	26121793	101.447	5248	0.019	0.998
NPsample2	NP	East	2	133579070	133680518	101.449	98	1.035	0.99
WZSsample8	WZS	East	7	7504836	7606285	101.45	4592	0.022	0.999
NPsample14	NP	East	9	73600318	73701769	101.452	5995	0.017	0.99
PBsample6	PB	West	3	101978984	102080448	101.465	1639	0.062	0.997
WZSsample8	WZS	East	8	95268264	95369738	101.475	4854	0.021	0.999
NPsample12	NP	East	1	64226835	64328312	101.478	3878	0.026	0.997
NPsample14	NP	East	1	47271268	47372745	101.478	3954	0.026	0.956
WZSsample3	WZS	East	8	19787350	19888833	101.484	6675	0.015	1
CYsample22	CY	East	4	99836218	99937702	101.485	3735	0.027	0.978
HZsample6	HZ	East	2	23789006	23890490	101.485	601	0.169	0.978
NPsample12	NP	East	9	17558431	17659925	101.495	3369	0.03	0.999
WZSsample5	WZS	East	2	127302048	127403544	101.497	4871	0.021	0.998
JNsample12	JN	East	1	127718629	127820129	101.501	3186	0.032	0.999
JNsample14	JN	East	7	22006962	22108462	101.501	3711	0.027	0.997
HZsample14	HZ	East	9	56328536	56430037	101.502	3521	0.029	0.998
LPsample7	LP	West	2	108619526	108721029	101.504	3246	0.031	0.998
NPsample11	NP	East	1	122823913	122925422	101.51	4244	0.024	0.958
NPsample13	NP	East	1	122823913	122925422	101.51	4244	0.024	0.959
LQsample16	LQ	East	2	127301984	127403496	101.513	4872	0.021	0.994
NPsample5	NP	East	9	56787350	56888862	101.513	2918	0.035	0.999
CYsample22	CY	East	2	47739035	47840550	101.516	3063	0.033	0.989
LQsample23	LQ	East	1	139450066	139551581	101.516	3481	0.029	0.999
NPsample13	NP	East	3	97720212	97821729	101.518	3744	0.027	0.99
NPsample13	NP	East	1	146408673	146510193	101.521	4695	0.022	0.985
NPsample10	NP	East	8	39981733	40083257	101.525	3738	0.027	0.978
ESsample6	ES	West	9	7958502	8060027	101.526	4629	0.022	0.998
CYsample22	CY	East	4	13295524	13397050	101.527	3552	0.029	0.995
WZSsample7	WZS	East	7	31114625	31216156	101.532	2072	0.049	0.998
TBsample4	TB	East	7	53532075	53633607	101.533	2609	0.039	1
NPsample13	NP	East	1	59649970	59751504	101.535	4683	0.022	0.997
PBsample6	PB	West	2	149764161	149865703	101.543	3849	0.026	0.996
ESsample6	ES	West	5	130604264	130705810	101.547	6325	0.016	0.998
WZSsample4	WZS	East	5	33055753	33157299	101.547	5563	0.018	1
CYsample15	CY	East	6	50711838	50813387	101.55	3518	0.029	0.997
HZsample9	HZ	East	6	88071291	88172842	101.552	2112	0.048	0.997
NPsample10	NP	East	4	89746895	89848447	101.553	3509	0.029	0.948
ZJJsample9	ZJJ	West	9	23582244	23683796	101.553	2666	0.038	0.986
WZSsample15	WZS	East	7	35730015	35831568	101.554	3017	0.034	0.997
NPsample6	NP	East	9	56328536	56430101	101.566	3531	0.029	0.999
NPsample11	NP	East	6	47257491	47359057	101.567	4218	0.024	0.979
NPsample10	NP	East	1	70025362	70126933	101.572	2376	0.043	0.955
NPsample5	NP	East	4	14376248	14477822	101.575	5466	0.019	1
TBsample8	TB	East	9	73979051	74080630	101.58	4214	0.024	0.998
NPsample11	NP	East	8	36754750	36856332	101.583	3963	0.026	0.951
JNsample14	JN	East	7	18076966	18178550	101.585	3108	0.033	0.999
WZSsample11	WZS	East	6	27412123	27513707	101.585	3298	0.031	0.999
WZSsample7	WZS	East	1	128934154	129035738	101.585	3028	0.034	0.999
NPsample9	NP	East	8	86051121	86152708	101.588	2733	0.037	1
TBsample7	TB	East	2	17778333	17879930	101.598	5062	0.02	1
WZSsample11	WZS	East	7	99841296	99942901	101.606	1825	0.056	0.999
TBsample7	TB	East	9	71257574	71359180	101.607	4798	0.021	0.997
NPsample9	NP	East	8	95153844	95255455	101.612	4590	0.022	0.997
LQsample23	LQ	East	4	137311464	137413078	101.615	4861	0.021	0.995
JNsample15	JN	East	4	5424055	5525671	101.617	5771	0.018	0.998
WZSsample7	WZS	East	1	21463289	21564906	101.618	4514	0.023	0.998
NPsample14	NP	East	2	86828213	86929831	101.619	5373	0.019	0.958
NPsample12	NP	East	3	77759535	77861155	101.621	3631	0.028	0.959
NPsample15	NP	East	5	10405158	10506783	101.626	5166	0.02	0.971
CYsample12	CY	East	2	113903550	114005178	101.629	4973	0.02	1
WZSsample7	WZS	East	6	65272801	65374429	101.629	3110	0.033	1
NPsample14	NP	East	4	115522235	115623871	101.637	3161	0.032	0.982
NPsample1	NP	East	3	61604290	61705940	101.651	3696	0.028	0.981
TBsample9	TB	East	1	16037397	16139055	101.659	5385	0.019	1
NPsample10	NP	East	7	99869791	99971452	101.662	2076	0.049	0.975
NPsample10	NP	East	2	88021262	88122930	101.669	3433	0.03	0.985
TBsample6	TB	East	4	88315474	88417146	101.673	3122	0.033	0.999
JXsample20	JX	West	7	18586586	18688283	101.698	5434	0.019	0.996
HZsample11	HZ	East	1	141536391	141638090	101.7	4243	0.024	0.997
HZsample12	HZ	East	1	141536391	141638090	101.7	4243	0.024	0.998
PBsample3	PB	West	8	75270906	75372607	101.702	3037	0.033	0.998
WZSsample3	WZS	East	2	133578733	133680437	101.705	101	1.007	0.95
JXsample10	JX	West	2	100258870	100360576	101.707	3472	0.029	0.999
NPsample12	NP	East	7	80343282	80444997	101.716	3916	0.026	0.977
JNsample19	JN	East	2	129911511	130013227	101.717	3890	0.026	0.998
NPsample13	NP	East	5	111785186	111886903	101.718	2492	0.041	0.988
WZSsample13	WZS	East	3	8766348	8868065	101.718	4682	0.022	0.996
NPsample12	NP	East	8	36746078	36847802	101.725	3966	0.026	0.95
NPsample15	NP	East	7	87571384	87673112	101.729	3171	0.032	0.972
WZSsample3	WZS	East	3	108591413	108693142	101.73	5336	0.019	0.999
NPsample12	NP	East	1	73960906	74062636	101.731	3894	0.026	0.998
ZJJsample15	ZJJ	West	7	68987774	69089504	101.731	2066	0.049	0.987
HZsample8	HZ	East	2	119446829	119548567	101.739	4617	0.022	0.998
NPsample12	NP	East	2	86828213	86929953	101.741	5375	0.019	0.958
NPsample6	NP	East	7	22006886	22108628	101.743	3719	0.027	0.999
CYsample10	CY	East	2	42413738	42515481	101.744	433	0.235	0.935
HZsample1	HZ	East	3	97753888	97855640	101.753	3696	0.028	0.999
NPsample11	NP	East	3	83198062	83299814	101.753	4138	0.025	0.978
NPsample9	NP	East	1	61702067	61803820	101.754	3643	0.028	1
JNsample19	JN	East	8	34810381	34912136	101.756	3835	0.027	1
NPsample11	NP	East	9	13210810	13312575	101.766	4544	0.022	0.998
WZSsample13	WZS	East	5	128616195	128717960	101.766	5508	0.018	0.999
NPsample10	NP	East	7	97506464	97608236	101.773	3008	0.034	0.967
CYsample22	CY	East	4	80630164	80731941	101.778	3312	0.031	0.946
NPsample1	NP	East	5	32817942	32919730	101.789	4749	0.021	0.99
TBsample8	TB	East	2	90304537	90406327	101.791	4935	0.021	0.999
CYsample10	CY	East	8	70325364	70427157	101.794	3907	0.026	0.958
CYsample12	CY	East	2	14940878	15042674	101.797	335	0.304	1
CYsample22	CY	East	4	91825837	91927636	101.8	3474	0.029	0.953
NPsample9	NP	East	8	90052898	90154698	101.801	2563	0.04	1
NPsample14	NP	East	6	92861097	92962899	101.803	3457	0.029	0.954
WZSsample11	WZS	East	6	27309835	27411639	101.805	4869	0.021	0.999
JNsample1	JN	East	3	6814229	6916042	101.814	4077	0.025	0.998
WZSsample15	WZS	East	9	10701287	10803103	101.817	3235	0.031	0.999
HZsample6	HZ	East	2	23687071	23788889	101.819	121	0.841	1
NPsample1	NP	East	8	56430594	56532416	101.823	3240	0.031	0.981
NPsample11	NP	East	4	73456045	73557868	101.824	3080	0.033	0.981
NPsample10	NP	East	5	52939985	53041809	101.825	3514	0.029	0.946
NPsample12	NP	East	5	52939985	53041809	101.825	3514	0.029	0.945
NPsample12	NP	East	1	63277025	63378857	101.833	3139	0.032	0.976
NPsample15	NP	East	9	28425136	28526975	101.84	3308	0.031	0.945
ESsample6	ES	West	9	22707569	22809411	101.843	2977	0.034	0.997
WZSsample7	WZS	East	5	27629688	27731531	101.844	5359	0.019	0.998
WZSsample3	WZS	East	7	57486833	57588680	101.848	3123	0.033	1
JNsample21	JN	East	5	129623267	129725115	101.849	4378	0.023	0.995
NPsample1	NP	East	5	10404928	10506783	101.856	5176	0.02	0.97
NPsample14	NP	East	5	10404928	10506783	101.856	5176	0.02	0.969
NPsample11	NP	East	5	52939985	53041845	101.861	3518	0.029	0.945
NPsample1	NP	East	3	80977140	81079002	101.863	3485	0.029	0.987
LQsample8	LQ	East	8	24391731	24493596	101.866	4620	0.022	1
JNsample15	JN	East	2	23687071	23788939	101.869	123	0.828	1
NPsample4	NP	East	1	59427819	59529687	101.869	4255	0.024	1
NPsample14	NP	East	4	100049525	100151395	101.871	3853	0.026	0.982
WZSsample7	WZS	East	2	140786251	140888121	101.871	3964	0.026	0.998
NPsample2	NP	East	9	69309578	69411461	101.884	4856	0.021	0.993
WZSsample7	WZS	East	2	90304203	90406086	101.884	4908	0.021	0.999
NPsample11	NP	East	8	70209618	70311508	101.891	4395	0.023	0.966
JNsample7	JN	East	5	49044904	49146803	101.9	3210	0.032	0.999
HZsample7	HZ	East	6	20218447	20320348	101.902	3478	0.029	0.996
NPsample11	NP	East	8	34810230	34912136	101.907	3869	0.026	0.986
NPsample15	NP	East	8	34810230	34912136	101.907	3869	0.026	0.977
NPsample10	NP	East	3	65365585	65467493	101.909	4078	0.025	0.963
NPsample15	NP	East	6	53541079	53642988	101.91	3310	0.031	0.981
WZSsample11	WZS	East	6	12565662	12667573	101.912	4881	0.021	0.999
JNsample19	JN	East	8	33347058	33448970	101.913	3636	0.028	0.994
WZSsample13	WZS	East	2	140786208	140888121	101.914	3974	0.026	0.993
NPsample1	NP	East	7	20736010	20837925	101.916	3300	0.031	0.967
NPsample10	NP	East	2	133578441	133680356	101.916	97	1.051	0.938
NPsample12	NP	East	7	20736010	20837925	101.916	3300	0.031	0.966
NPsample13	NP	East	2	133578441	133680356	101.916	97	1.051	0.938
NPsample14	NP	East	7	20736010	20837925	101.916	3300	0.031	0.966
NPsample15	NP	East	7	20736010	20837925	101.916	3300	0.031	0.965
WZSsample9	WZS	East	2	97959239	98061162	101.924	2857	0.036	0.998
NPsample10	NP	East	9	38853386	38955310	101.925	4306	0.024	0.965
JNsample5	JN	East	5	7555279	7657205	101.927	5523	0.018	0.999
NPsample11	NP	East	8	61500194	61602121	101.928	4036	0.025	0.949
ZJJsample14	ZJJ	West	5	49739712	49841639	101.928	2644	0.039	0.983
CYsample10	CY	East	8	70026497	70128427	101.931	3549	0.029	0.954
PBsample5	PB	West	6	83540319	83642254	101.936	904	0.113	0.982
WZSsample8	WZS	East	2	23687071	23789006	101.936	127	0.803	1
JNsample15	JN	East	3	93472334	93574270	101.937	3586	0.028	0.999
NPsample14	NP	East	3	73691326	73793263	101.938	1892	0.054	0.978
CYsample4	CY	East	2	422439	524383	101.945	2832	0.036	0.992
JXsample10	JX	West	2	112232237	112334184	101.948	2775	0.037	0.995
JNsample21	JN	East	3	135207845	135309793	101.949	4524	0.023	0.996
WZSsample7	WZS	East	2	103149280	103251235	101.956	4626	0.022	0.999
CYsample10	CY	East	4	126099151	126201109	101.959	6170	0.017	0.985
ZJJsample9	ZJJ	West	1	8588104	8690062	101.959	68	1.499	0.926
NPsample1	NP	East	8	45438041	45540001	101.961	3390	0.03	0.982
CYsample22	CY	East	6	88556974	88658936	101.963	3695	0.028	0.975
ZJJsample6	ZJJ	West	2	102918471	103020439	101.969	4258	0.024	1
HZsample14	HZ	East	2	31285023	31386995	101.973	5938	0.017	1
ZJJsample17	ZJJ	West	5	91143956	91245931	101.976	3518	0.029	0.989
WZSsample15	WZS	East	2	119969750	120071727	101.978	5108	0.02	0.995
NPsample6	NP	East	9	44116035	44218013	101.979	4257	0.024	1
ESsample6	ES	West	9	73345415	73447395	101.981	3379	0.03	0.993
NPsample12	NP	East	6	93172125	93274112	101.988	1035	0.099	0.979
NPsample10	NP	East	3	82688934	82790923	101.99	3609	0.028	0.951
ESsample1	ES	West	5	43363835	43465825	101.991	2752	0.037	0.999
LPsample5	LP	West	1	8588070	8690062	101.993	71	1.437	0.972
LPsample13	LP	West	1	8588116	8690110	101.995	67	1.522	0.955
WZSsample5	WZS	East	4	3793878	3895872	101.995	5695	0.018	0.999
NPsample11	NP	East	8	90068171	90170168	101.998	2799	0.036	0.931
WZSsample11	WZS	East	6	26393833	26495830	101.998	5171	0.02	1
WZSsample4	WZS	East	2	422415	524416	102.002	2841	0.036	0.995
NPsample11	NP	East	1	81884901	81986904	102.004	3501	0.029	0.987
NPsample14	NP	East	1	81884901	81986904	102.004	3501	0.029	0.987
NPsample13	NP	East	2	40004330	40106334	102.005	4825	0.021	0.972
LSsample11	LS	West	4	129070520	129172525	102.006	4491	0.023	0.998
NPsample6	NP	East	8	51466270	51568278	102.009	2974	0.034	1
CYsample19	CY	East	7	56305790	56407800	102.011	3775	0.027	1
WZSsample5	WZS	East	1	21512009	21614022	102.014	5986	0.017	1
ZJJsample6	ZJJ	West	1	8588056	8690076	102.021	73	1.398	0.945
JNsample12	JN	East	1	72109826	72211848	102.023	2962	0.034	1
ESsample11	ES	West	6	38174358	38276386	102.029	56	1.822	1
WZSsample3	WZS	East	3	96510569	96612602	102.034	3120	0.033	1
TBsample6	TB	East	4	7256980	7359016	102.037	5770	0.018	0.999
JXsample3	JX	West	1	8588073	8690110	102.038	72	1.417	0.931
NPsample12	NP	East	4	125834385	125936422	102.038	4868	0.021	0.99
PBsample7	PB	West	4	110859048	110961088	102.041	3275	0.031	0.998
LSsample3	LS	West	6	2013544	2115586	102.043	7724	0.013	0.999
WZSsample4	WZS	East	5	17552412	17654456	102.045	3658	0.028	1
WZSsample5	WZS	East	3	127308170	127410215	102.046	6080	0.017	0.999
HZsample2	HZ	East	8	53164485	53266532	102.048	2816	0.036	0.999
ZJJsample4	ZJJ	West	2	33540733	33642784	102.052	4065	0.025	0.989
JXsample17	JX	West	1	8588056	8690110	102.055	74	1.379	0.932
NPsample13	NP	East	8	53820133	53922190	102.058	2885	0.035	0.949
NPsample15	NP	East	8	64171731	64273794	102.064	3796	0.027	0.952
LPsample5	LP	West	2	133579267	133681331	102.065	109	0.936	1
NPsample6	NP	East	1	76100512	76202578	102.067	2515	0.041	1
HZsample1	HZ	East	7	100689914	100791982	102.069	2930	0.035	1
JNsample12	JN	East	9	73345332	73447400	102.069	3393	0.03	0.996
NPsample10	NP	East	1	97197875	97299946	102.072	5531	0.018	0.962
NPsample15	NP	East	7	22211573	22313645	102.073	3791	0.027	0.993
NPsample7	NP	East	2	121413709	121515785	102.077	4830	0.021	0.997
NPsample1	NP	East	6	76735981	76838069	102.089	4947	0.021	0.983
NPsample10	NP	East	2	39758195	39860287	102.093	1085	0.094	0.965
NPsample14	NP	East	7	22211548	22313645	102.098	3792	0.027	0.989
NPsample11	NP	East	9	21133791	21235891	102.101	4125	0.025	0.969
NPsample14	NP	East	3	80161045	80263145	102.101	4312	0.024	0.991
HZsample6	HZ	East	6	32866763	32968866	102.104	3423	0.03	0.983
JXsample10	JX	West	1	8587957	8690062	102.106	90	1.135	1
NPsample1	NP	East	4	97288176	97390281	102.106	3865	0.026	0.956
ESsample13	ES	West	1	8588003	8690110	102.108	83	1.23	1
JNsample12	JN	East	5	21746875	21848989	102.115	1066	0.096	1
HZsample5	HZ	East	8	63971510	64073630	102.121	3829	0.027	1
LQsample1	LQ	East	1	86206019	86308140	102.122	3303	0.031	0.987
LSsample6	LS	West	4	134612079	134714203	102.125	5617	0.018	1
WZSsample2	WZS	East	2	119969750	120071876	102.127	5124	0.02	0.998
WZSsample7	WZS	East	2	34202982	34305108	102.127	3698	0.028	0.998
NPsample12	NP	East	7	84221803	84323930	102.128	3596	0.028	0.973
JNsample11	JN	East	3	48589317	48691449	102.133	3832	0.027	1
NPsample14	NP	East	8	66769937	66872070	102.134	2566	0.04	0.943
NPsample12	NP	East	2	53929784	54031922	102.139	2964	0.034	0.982
NPsample10	NP	East	9	47442280	47544425	102.146	6183	0.017	0.939
NPsample11	NP	East	4	99964562	100066711	102.15	3753	0.027	0.985
ZJJsample13	ZJJ	West	1	8587911	8690062	102.152	94	1.087	0.979
JNsample4	JN	East	1	59201009	59303163	102.155	3491	0.029	0.998
WZSsample3	WZS	East	9	65080856	65183012	102.157	4704	0.022	1
HZsample4	HZ	East	2	75056949	75159106	102.158	3706	0.028	0.997
JNsample19	JN	East	2	121887401	121989558	102.158	3748	0.027	0.998
NPsample15	NP	East	9	24472737	24574895	102.159	4355	0.023	0.946
NPsample1	NP	East	8	100987189	101089353	102.165	6885	0.015	0.987
TBsample5	TB	East	1	129062515	129164683	102.169	4896	0.021	1
NPsample14	NP	East	1	8587903	8690076	102.174	97	1.053	0.928
ZJJsample8	ZJJ	West	2	73007876	73110052	102.177	2596	0.039	0.983
WZSsample15	WZS	East	7	40662779	40764957	102.179	5318	0.019	0.993
JNsample9	JN	East	1	134586087	134688266	102.18	4480	0.023	0.998
NPsample1	NP	East	6	2783130	2885311	102.182	2918	0.035	0.986
ZJJsample4	ZJJ	West	1	98741095	98843278	102.184	3850	0.027	0.993
NPsample10	NP	East	8	41027851	41130040	102.19	3021	0.034	0.983
ZJJsample9	ZJJ	West	2	103326489	103428682	102.194	3844	0.027	0.983
JNsample17	JN	East	1	8587868	8690062	102.195	100	1.022	0.94
LSsample12	LS	West	1	99235869	99338069	102.201	3050	0.034	1
NPsample14	NP	East	9	42217099	42319304	102.206	3967	0.026	0.948
NPsample14	NP	East	1	46120173	46222384	102.212	3374	0.03	0.954
HZsample14	HZ	East	2	74789617	74891830	102.214	3958	0.026	0.997
LQsample1	LQ	East	8	40970466	41072681	102.216	2866	0.036	0.999
NPsample13	NP	East	5	98479610	98581834	102.225	2670	0.038	0.97
NPsample15	NP	East	3	95560492	95662721	102.23	4785	0.021	0.988
CYsample10	CY	East	3	5208941	5311172	102.232	985	0.104	0.957
WZSsample9	WZS	East	3	71792492	71894723	102.232	2569	0.04	1
NPsample14	NP	East	8	81945031	82047263	102.233	4418	0.023	0.987
CYsample19	CY	East	7	38302626	38404865	102.24	3974	0.026	0.997
NPsample1	NP	East	8	40853388	40955640	102.253	2457	0.042	0.979
HZsample1	HZ	East	8	14778183	14880436	102.254	6033	0.017	0.998
HZsample14	HZ	East	7	17203521	17305779	102.259	4514	0.023	0.994
JNsample12	JN	East	1	63119361	63221620	102.26	3351	0.031	1
CYsample22	CY	East	1	68505581	68607849	102.269	3320	0.031	0.95
WZSsample11	WZS	East	4	32656813	32759082	102.27	4286	0.024	0.998
WZSsample9	WZS	East	1	145009390	145111661	102.272	6098	0.017	0.998
WZSsample8	WZS	East	3	116496191	116598463	102.273	3987	0.026	0.999
NPsample10	NP	East	9	73600318	73702611	102.294	6087	0.017	0.991
HZsample2	HZ	East	7	92213807	92316109	102.303	3550	0.029	0.998
LSsample9	LS	West	4	6217512	6319814	102.303	5064	0.02	0.994
NPsample10	NP	East	2	54740382	54842684	102.303	4094	0.025	0.963
JXsample5	JX	West	9	56798547	56900850	102.304	3136	0.033	0.998
CYsample22	CY	East	8	31318071	31420384	102.314	4001	0.026	0.983
NPsample11	NP	East	8	60768043	60870360	102.318	3490	0.029	0.947
NPsample13	NP	East	7	62303709	62406030	102.322	3827	0.027	0.964
WZSsample13	WZS	East	7	28310722	28413055	102.334	4569	0.022	1
NPsample15	NP	East	3	78792197	78894532	102.336	3905	0.026	0.98
NPsample14	NP	East	3	99855851	99958189	102.339	4694	0.022	0.985
TBsample6	TB	East	2	142670816	142773154	102.339	4015	0.025	0.998
WZSsample13	WZS	East	6	5277313	5379652	102.34	5390	0.019	0.997
WZSsample4	WZS	East	5	34316937	34419293	102.357	4818	0.021	0.999
NPsample15	NP	East	8	71864409	71966767	102.359	3087	0.033	0.973
JNsample4	JN	East	4	39587290	39689651	102.362	3741	0.027	0.989
TBsample7	TB	East	7	35689832	35792193	102.362	2182	0.047	1
NPsample14	NP	East	4	1186147	1288509	102.363	8152	0.013	0.964
WZSsample3	WZS	East	7	51492812	51595174	102.363	2198	0.047	1
NPsample10	NP	East	2	151843579	151945948	102.37	221	0.463	0.959
LQsample8	LQ	East	9	76730126	76832498	102.373	4392	0.023	0.998
TBsample7	TB	East	3	3422152	3524525	102.374	4982	0.021	0.999
ESsample6	ES	West	2	102547106	102649496	102.391	4982	0.021	0.991
WZSsample11	WZS	East	6	26601056	26703450	102.395	4359	0.023	0.998
WZSsample4	WZS	East	6	22595363	22697760	102.398	4393	0.023	1
ZJJsample13	ZJJ	West	6	37419089	37521488	102.4	576	0.178	0.979
HZsample6	HZ	East	3	118216648	118319048	102.401	650	0.158	0.994
ZJJsample6	ZJJ	West	3	81308619	81411021	102.403	2221	0.046	0.992
ZJJsample4	ZJJ	West	7	77070115	77172527	102.413	3785	0.027	0.981
WZSsample11	WZS	East	1	144906923	145009336	102.414	4784	0.021	0.998
ZJJsample15	ZJJ	West	2	90715376	90817793	102.418	4100	0.025	0.985
LQsample16	LQ	East	3	5936564	6038985	102.422	6348	0.016	0.999
TBsample6	TB	East	4	116171572	116273994	102.423	3178	0.032	0.994
ZJJsample9	ZJJ	West	2	108621242	108723667	102.426	3198	0.032	0.972
NPsample14	NP	East	1	53128302	53230728	102.427	3784	0.027	0.967
WZSsample15	WZS	East	7	31128740	31231173	102.434	2109	0.049	0.996
NPsample15	NP	East	3	80491538	80593973	102.436	3433	0.03	0.984
CYsample10	CY	East	6	59294280	59396720	102.441	481	0.213	0.992
CYsample22	CY	East	2	92696401	92798841	102.441	6887	0.015	0.962
NPsample11	NP	East	6	59294280	59396720	102.441	481	0.213	0.973
NPsample13	NP	East	6	59294280	59396720	102.441	481	0.213	0.988
NPsample15	NP	East	8	29959014	30061454	102.441	3960	0.026	0.995
PBsample3	PB	West	6	18394302	18496744	102.443	4807	0.021	0.999
NPsample11	NP	East	5	48617809	48720253	102.445	3965	0.026	0.956
NPsample11	NP	East	8	60133169	60235618	102.45	2637	0.039	0.953
WZSsample2	WZS	East	6	10266117	10368567	102.451	4504	0.023	1
LSsample15	LS	West	3	127018051	127120519	102.469	4288	0.024	0.996
NPsample13	NP	East	9	31432338	31534806	102.469	3463	0.03	0.96
WZSsample8	WZS	East	4	135623812	135726286	102.475	4900	0.021	0.999
NPsample11	NP	East	2	31272116	31374591	102.476	5982	0.017	0.975
WZSsample15	WZS	East	1	122430531	122533006	102.476	4496	0.023	0.994
NPsample13	NP	East	1	80004902	80107385	102.484	3206	0.032	0.983
WZSsample15	WZS	East	9	54849642	54952127	102.486	3315	0.031	0.996
NPsample14	NP	East	1	74230096	74332582	102.487	3483	0.029	0.995
TBsample12	TB	East	9	82125005	82227493	102.489	4676	0.022	0.998
LSsample12	LS	West	1	107116589	107219082	102.494	4202	0.024	1
NPsample9	NP	East	8	64381314	64483808	102.495	1814	0.057	1
WZSsample5	WZS	East	8	1007171	1109669	102.499	5976	0.017	0.998
TBsample10	TB	East	1	133390802	133493302	102.501	3295	0.031	0.999
LQsample8	LQ	East	2	39620619	39723121	102.503	1310	0.078	1
LSsample2	LS	West	7	43615104	43717608	102.505	2413	0.042	0.999
NPsample4	NP	East	1	52247318	52349827	102.51	633	0.162	0.997
JNsample15	JN	East	3	18989148	19091664	102.517	6059	0.017	0.997
NPsample1	NP	East	1	68825600	68928130	102.531	2909	0.035	0.947
NPsample14	NP	East	5	18286365	18388899	102.535	5321	0.019	0.992
JNsample14	JN	East	1	14678093	14780628	102.536	8173	0.013	0.999
ESsample13	ES	West	6	74169208	74271746	102.539	4560	0.022	0.998
HZsample1	HZ	East	7	51071801	51174339	102.539	2467	0.042	1
NPsample12	NP	East	9	51467657	51570198	102.542	4694	0.022	0.991
CYsample10	CY	East	7	79491883	79594430	102.548	3440	0.03	0.964
NPsample1	NP	East	4	34358426	34460973	102.548	4240	0.024	0.982
NPsample15	NP	East	3	60385949	60488499	102.551	3081	0.033	0.966
WZSsample11	WZS	East	1	131023245	131125797	102.553	5066	0.02	1
NPsample15	NP	East	8	75679786	75782340	102.555	3983	0.026	0.972
NPsample14	NP	East	9	12166746	12269301	102.556	3373	0.03	0.996
NPsample10	NP	East	1	132687129	132789685	102.557	3493	0.029	0.98
ESsample7	ES	West	7	24108807	24211364	102.558	4318	0.024	0.989
TBsample6	TB	East	4	79411727	79514285	102.559	2435	0.042	0.999
HZsample14	HZ	East	2	36820883	36923450	102.568	3991	0.026	0.999
CYsample16	CY	East	5	24074811	24177381	102.571	4052	0.025	0.998
LPsample19	LP	West	4	117203145	117305716	102.572	5185	0.02	1
JNsample15	JN	East	3	82214923	82317495	102.573	3348	0.031	0.999
NPsample13	NP	East	8	66885520	66988095	102.576	4179	0.025	0.957
NPsample10	NP	East	3	86510683	86613262	102.58	3874	0.026	0.985
LQsample8	LQ	East	2	47302071	47404662	102.592	3512	0.029	1
TBsample11	TB	East	5	61276697	61379291	102.595	3423	0.03	1
ESsample7	ES	West	2	86612783	86715383	102.601	3867	0.027	0.99
CYsample22	CY	East	8	78263142	78365754	102.613	4025	0.025	0.99
NPsample14	NP	East	4	77529882	77632495	102.614	2094	0.049	0.974
NPsample1	NP	East	4	77529881	77632495	102.615	2095	0.049	0.972
WZSsample7	WZS	East	6	33770042	33872660	102.619	4150	0.025	1
ZJJsample9	ZJJ	West	9	9532960	9635582	102.623	3505	0.029	0.996
TBsample6	TB	East	1	16402742	16505367	102.626	5395	0.019	1
NPsample1	NP	East	6	102516872	102619498	102.627	4825	0.021	0.976
NPsample12	NP	East	2	54637623	54740249	102.627	3301	0.031	0.992
LSsample13	LS	West	3	125418377	125521008	102.632	3578	0.029	1
NPsample15	NP	East	3	84693034	84795670	102.637	3433	0.03	0.974
NPsample11	NP	East	4	99190052	99292692	102.641	3118	0.033	0.986
NPsample10	NP	East	8	45581046	45683687	102.642	4082	0.025	0.979
NPsample10	NP	East	4	97287636	97390281	102.646	3878	0.026	0.953
ZJJsample13	ZJJ	West	2	82108320	82210965	102.646	4123	0.025	0.986
CYsample10	CY	East	6	92185189	92287836	102.648	2864	0.036	0.967
NPsample11	NP	East	3	82835432	82938079	102.648	3017	0.034	0.948
NPsample12	NP	East	3	15652524	15755176	102.653	4645	0.022	0.969
WZSsample15	WZS	East	1	798889	901543	102.655	4874	0.021	0.997
WZSsample2	WZS	East	1	798889	901543	102.655	4874	0.021	1
HZsample14	HZ	East	2	68145098	68247753	102.656	3048	0.034	1
HZsample3	HZ	East	2	133578207	133680865	102.659	138	0.744	0.978
NPsample15	NP	East	7	63498874	63601533	102.66	3977	0.026	0.969
NPsample15	NP	East	1	56342550	56445216	102.667	2976	0.034	0.947
WZSsample15	WZS	East	9	71566144	71668816	102.673	4932	0.021	0.994
NPsample12	NP	East	8	60132942	60235618	102.677	2655	0.039	0.953
NPsample13	NP	East	8	100505571	100608247	102.677	6318	0.016	0.972
LQsample23	LQ	East	2	54040733	54143410	102.678	2246	0.046	1
NPsample1	NP	East	8	37361785	37464465	102.681	3419	0.03	0.975
LSsample12	LS	West	4	4459856	4562542	102.687	6725	0.015	1
ESsample7	ES	West	4	61659580	61762269	102.69	2449	0.042	0.996
NPsample12	NP	East	6	50519557	50622252	102.696	6903	0.015	0.984
CYsample10	CY	East	4	94136664	94239362	102.699	3097	0.033	0.969
CYsample13	CY	East	6	38173627	38276328	102.702	53	1.938	1
ZJJsample8	ZJJ	West	6	38173627	38276328	102.702	53	1.938	0.962
JNsample11	JN	East	3	72925059	73027763	102.705	3233	0.032	0.999
WZSsample5	WZS	East	4	5411204	5513913	102.71	5771	0.018	0.999
WZSsample7	WZS	East	2	99210877	99313590	102.714	3745	0.027	0.997
NPsample15	NP	East	8	42914241	43016965	102.725	3214	0.032	0.973
HZsample9	HZ	East	6	46398507	46501232	102.726	4035	0.025	1
ESsample7	ES	West	4	19370795	19473521	102.727	4248	0.024	0.994
NPsample14	NP	East	9	10330714	10433442	102.729	3506	0.029	0.999
NPsample10	NP	East	2	93792393	93895122	102.73	5321	0.019	0.971
NPsample6	NP	East	8	20175005	20277736	102.732	4192	0.025	0.999
NPsample7	NP	East	4	129950998	130053729	102.732	2550	0.04	1
JXsample22	JX	West	6	18407400	18510135	102.736	4493	0.023	0.987
HZsample1	HZ	East	7	53111271	53214007	102.737	4197	0.024	0.997
NPsample7	NP	East	5	14784271	14887007	102.737	4874	0.021	0.997
CYsample10	CY	East	2	133576404	133679145	102.742	141	0.729	0.936
CYsample13	CY	East	3	128994559	129097304	102.746	5335	0.019	0.999
WZSsample7	WZS	East	3	3408791	3511538	102.748	4927	0.021	0.999
WZSsample11	WZS	East	6	96243261	96346010	102.75	1422	0.072	1
NPsample14	NP	East	3	80479724	80582475	102.752	3437	0.03	0.988
NPsample15	NP	East	1	19325540	19428291	102.752	5252	0.02	0.937
HZsample2	HZ	East	8	64381228	64483981	102.754	1853	0.055	0.999
ESsample6	ES	West	2	96480901	96583658	102.758	3090	0.033	0.993
NPsample12	NP	East	1	79576426	79679183	102.758	4141	0.025	0.997
HZsample7	HZ	East	1	150486119	150588883	102.765	53	1.939	0.906
HZsample1	HZ	East	7	72348029	72450794	102.766	2789	0.037	0.999
JNsample21	JN	East	9	69303869	69406636	102.768	4708	0.022	0.999
CYsample22	CY	East	6	87722988	87825758	102.771	3601	0.029	0.974
HZsample8	HZ	East	1	8954523	9057296	102.774	4750	0.022	0.997
NPsample14	NP	East	1	117189315	117292090	102.776	4819	0.021	0.973
WZSsample13	WZS	East	2	140944987	141047762	102.776	4075	0.025	0.998
NPsample15	NP	East	3	84118811	84221602	102.792	3694	0.028	0.979
WZSsample11	WZS	East	6	99221080	99323871	102.792	2930	0.035	1
CYsample10	CY	East	2	101547810	101650603	102.794	5108	0.02	0.97
CYsample22	CY	East	4	104978490	105081284	102.795	3368	0.031	0.984
NPsample12	NP	East	7	13318811	13421605	102.795	3846	0.027	0.958
NPsample10	NP	East	6	24463092	24565892	102.801	7477	0.014	0.975
NPsample11	NP	East	6	24463092	24565892	102.801	7477	0.014	0.975
WZSsample7	WZS	East	4	13053326	13156131	102.806	2869	0.036	0.999
NPsample14	NP	East	2	75239871	75342678	102.808	2898	0.035	0.948
NPsample13	NP	East	8	67015027	67117837	102.811	4130	0.025	0.948
NPsample1	NP	East	9	2503544	2606359	102.816	3736	0.028	0.953
HZsample6	HZ	East	3	671562	774381	102.82	678	0.152	0.975
ESsample10	ES	West	6	38173489	38276310	102.822	54	1.904	0.981
NPsample6	NP	East	1	38797043	38899868	102.826	3158	0.033	0.998
JNsample12	JN	East	1	97542585	97645411	102.827	3806	0.027	0.998
NPsample10	NP	East	6	70882802	70985628	102.827	4120	0.025	0.969
WZSsample11	WZS	East	8	20174909	20277736	102.828	4202	0.024	0.999
NPsample11	NP	East	6	83148002	83250832	102.831	1744	0.059	0.97
WZSsample3	WZS	East	4	7291716	7394547	102.832	5830	0.018	0.999
WZSsample3	WZS	East	5	130296080	130398912	102.833	5042	0.02	0.997
NPsample14	NP	East	2	62574690	62677524	102.835	766	0.134	0.977
NPsample9	NP	East	1	145066248	145169082	102.835	6727	0.015	0.999
JXsample5	JX	West	6	38173422	38276261	102.84	51	2.016	0.902
JXsample13	JX	West	6	38173421	38276261	102.841	52	1.978	0.923
LSsample11	LS	West	6	38173421	38276261	102.841	52	1.978	0.923
NPsample14	NP	East	4	102621912	102724755	102.844	3362	0.031	0.978
LQsample15	LQ	East	6	38173476	38276328	102.853	62	1.659	0.952
NPsample10	NP	East	1	103126071	103228926	102.856	4818	0.021	0.974
HZsample3	HZ	East	6	38173489	38276348	102.86	64	1.607	1
HZsample5	HZ	East	6	38173489	38276348	102.86	64	1.607	1
NPsample6	NP	East	8	13398498	13501357	102.86	4742	0.022	1
NPsample1	NP	East	1	83732053	83834914	102.862	3829	0.027	0.992
WZSsample13	WZS	East	1	118806030	118908891	102.862	4916	0.021	0.999
WZSsample2	WZS	East	9	8762445	8865307	102.863	3681	0.028	1
CYsample22	CY	East	8	52195703	52298569	102.867	4350	0.024	0.952
JNsample19	JN	East	8	55060789	55163658	102.87	2034	0.051	1
WZSsample10	WZS	East	1	18016224	18119094	102.871	5508	0.019	0.999
NPsample10	NP	East	3	88549382	88652253	102.872	3768	0.027	0.968
JNsample15	JN	East	6	38173489	38276361	102.873	66	1.559	0.955
NPsample13	NP	East	1	78683019	78785894	102.876	3339	0.031	0.996
NPsample13	NP	East	2	97240905	97343781	102.877	3138	0.033	0.985
CYsample5	CY	East	6	38173482	38276361	102.88	67	1.536	1
NPsample12	NP	East	7	84395014	84497895	102.882	5071	0.02	0.977
NPsample14	NP	East	3	102785811	102888701	102.891	5613	0.018	0.986
NPsample10	NP	East	9	21491430	21594323	102.894	3511	0.029	0.986
NPsample12	NP	East	1	85424175	85527068	102.894	3014	0.034	0.984
WZSsample8	WZS	East	7	59766560	59869454	102.895	3976	0.026	1
TBsample6	TB	East	2	139298329	139401225	102.897	4544	0.023	0.998
ESsample13	ES	West	6	38173422	38276320	102.899	63	1.633	0.921
JNsample21	JN	East	5	130271014	130373912	102.899	5314	0.019	0.997
JNsample15	JN	East	8	29674819	29777719	102.901	3544	0.029	0.999
NPsample3	NP	East	6	38173489	38276394	102.906	73	1.41	1
JNsample14	JN	East	5	934589	1037501	102.913	211	0.488	0.929
CYsample15	CY	East	6	99773369	99876285	102.917	564	0.182	1
LSsample11	LS	West	2	123040686	123143602	102.917	4121	0.025	1
JNsample15	JN	East	1	32982833	33085757	102.925	254	0.405	0.992
WZSsample10	WZS	East	5	130296093	130399019	102.927	5050	0.02	0.999
CYsample8	CY	East	6	38173627	38276560	102.934	91	1.131	0.934
ZJJsample14	ZJJ	West	9	44288905	44391841	102.937	3523	0.029	0.983
NPsample3	NP	East	5	102867157	102970095	102.939	3676	0.028	1
NPsample9	NP	East	6	38173489	38276427	102.939	78	1.32	1
WZSsample8	WZS	East	8	44187367	44290305	102.939	2369	0.043	1
NPsample9	NP	East	5	41254063	41357002	102.94	3633	0.028	0.999
NPsample13	NP	East	4	78845881	78948824	102.944	2930	0.035	0.974
ESsample6	ES	West	4	9510670	9613618	102.949	4207	0.024	0.993
LQsample16	LQ	East	8	77076616	77179577	102.962	307	0.335	0.997
WZSsample15	WZS	East	9	76356580	76459544	102.965	3672	0.028	0.998
NPsample1	NP	East	1	69840027	69942996	102.97	2554	0.04	0.971
NPsample14	NP	East	1	69840027	69942996	102.97	2554	0.04	0.97
NPsample15	NP	East	1	69840027	69942996	102.97	2554	0.04	0.971
NPsample12	NP	East	1	79281350	79384321	102.972	3440	0.03	0.994
WZSsample10	WZS	East	3	97073311	97176287	102.977	6007	0.017	1
NPsample11	NP	East	3	61983555	62086536	102.982	3271	0.031	0.982
LSsample8	LS	West	7	68995471	69098455	102.985	2173	0.047	0.996
CYsample22	CY	East	8	33057277	33160263	102.987	4606	0.022	0.975
HZsample4	HZ	East	3	54881954	54984942	102.989	351	0.293	0.997
NPsample13	NP	East	3	60803852	60906840	102.989	3221	0.032	0.977
ESsample7	ES	West	3	108713083	108816075	102.993	4078	0.025	0.993
HZsample2	HZ	East	8	83452514	83555510	102.997	3215	0.032	0.999
NPsample2	NP	East	9	48366669	48469674	103.006	3877	0.027	0.997
CYsample22	CY	East	7	78720227	78823239	103.013	2510	0.041	0.965
NPsample12	NP	East	1	89544207	89647219	103.013	7101	0.015	0.996
HZsample12	HZ	East	1	139308520	139411533	103.014	3869	0.027	0.999
NPsample13	NP	East	7	92464014	92567032	103.019	4022	0.026	0.969
CYsample19	CY	East	7	86155593	86258612	103.02	3748	0.027	1
CYsample10	CY	East	6	94114291	94217311	103.021	3513	0.029	0.97
NPsample15	NP	East	1	72245588	72348608	103.021	3807	0.027	0.998
TBsample6	TB	East	8	1676749	1779775	103.027	5738	0.018	0.998
LSsample6	LS	West	4	129951598	130054630	103.033	2535	0.041	0.999
NPsample11	NP	East	2	62392289	62495322	103.034	838	0.123	0.961
HZsample8	HZ	East	4	84029738	84132774	103.037	475	0.217	1
WZSsample5	WZS	East	2	104932521	105035561	103.041	2275	0.045	0.999
CYsample10	CY	East	6	99489363	99592404	103.042	599	0.172	0.983
JNsample4	JN	East	1	98739808	98842851	103.044	3884	0.027	0.991
JXsample23	JX	West	6	38173411	38276464	103.054	91	1.132	0.967
CYsample16	CY	East	4	7632781	7735835	103.055	4959	0.021	0.998
NPsample1	NP	East	3	80207242	80310296	103.055	3698	0.028	0.991
NPsample4	NP	East	2	125236246	125339300	103.055	4294	0.024	0.999
WZSsample9	WZS	East	1	146697708	146800767	103.06	4783	0.022	0.999
NPsample15	NP	East	7	13318545	13421605	103.061	3863	0.027	0.959
WZSsample7	WZS	East	1	11415686	11518748	103.063	5726	0.018	0.999
JNsample9	JN	East	2	30343334	30446403	103.07	3478	0.03	1
NPsample15	NP	East	2	61358711	61461780	103.07	1052	0.098	0.947
NPsample10	NP	East	8	78478730	78581805	103.076	3440	0.03	0.978
CYsample10	CY	East	7	61766133	61869210	103.078	4088	0.025	0.965
NPsample12	NP	East	4	61628950	61732032	103.083	2494	0.041	0.925
NPsample13	NP	East	4	61628950	61732032	103.083	2494	0.041	0.926
NPsample15	NP	East	2	15828703	15931786	103.084	7759	0.013	0.986
NPsample1	NP	East	7	61895981	61999074	103.094	4100	0.025	0.96
TBsample3	TB	East	3	34928704	35031799	103.096	3165	0.033	1
ZJJsample13	ZJJ	West	4	7291545	7394645	103.101	5857	0.018	0.991
NPsample2	NP	East	9	56328536	56431639	103.104	3585	0.029	0.999
NPsample15	NP	East	8	81495213	81598318	103.106	3610	0.029	0.973
TBsample3	TB	East	1	85923567	86026672	103.106	3092	0.033	0.999
ESsample1	ES	West	2	102737267	102840376	103.11	4203	0.025	0.992
NPsample13	NP	East	6	51050003	51153112	103.11	2873	0.036	0.967
WZSsample5	WZS	East	2	99477673	99580785	103.113	3943	0.026	1
NPsample15	NP	East	2	61182412	61285526	103.115	746	0.138	0.98
HZsample9	HZ	East	4	115228939	115332056	103.118	5299	0.019	0.998
NPsample10	NP	East	3	82494481	82597601	103.121	3673	0.028	0.956
ESsample7	ES	West	7	55425714	55528836	103.123	3128	0.033	0.996
NPsample1	NP	East	7	87799962	87903084	103.123	3540	0.029	0.972
WZSsample11	WZS	East	6	99652859	99755982	103.124	124	0.832	1
NPsample12	NP	East	7	88327706	88430836	103.131	3496	0.029	0.968
WZSsample2	WZS	East	5	24074811	24177941	103.131	4079	0.025	1
NPsample1	NP	East	4	102621618	102724755	103.138	3403	0.03	0.981
ESsample11	ES	West	1	150901662	151004809	103.148	526	0.196	0.998
NPsample11	NP	East	4	103427206	103530353	103.148	4083	0.025	0.984
NPsample1	NP	East	4	131911549	132014703	103.155	2955	0.035	0.986
NPsample6	NP	East	8	78913529	79016684	103.156	3358	0.031	1
JNsample9	JN	East	4	42526456	42629613	103.158	1784	0.058	0.999
TBsample9	TB	East	3	132170902	132274060	103.159	4776	0.022	0.998
JNsample18	JN	East	5	87494101	87597261	103.161	3769	0.027	0.997
WZSsample10	WZS	East	2	125236325	125339486	103.162	4300	0.024	1
JNsample4	JN	East	5	25903408	26006572	103.165	3645	0.028	0.996
TBsample4	TB	East	5	131067163	131170331	103.169	6737	0.015	1
NPsample1	NP	East	2	4526278	4629449	103.172	4157	0.025	0.971
WZSsample13	WZS	East	2	132731107	132834285	103.179	4556	0.023	0.993
NPsample13	NP	East	7	20730113	20833292	103.18	3308	0.031	0.963
CYsample22	CY	East	9	30235342	30338525	103.184	2955	0.035	0.948
NPsample14	NP	East	5	110061934	110165118	103.185	3928	0.026	0.975
WZSsample7	WZS	East	7	57486824	57590008	103.185	3275	0.032	0.998
CYsample15	CY	East	7	43571005	43674195	103.191	2249	0.046	0.991
NPsample15	NP	East	8	70323959	70427151	103.193	3933	0.026	0.96
TBsample9	TB	East	2	144396536	144499733	103.198	4919	0.021	0.999
WZSsample10	WZS	East	5	13045448	13148649	103.202	6559	0.016	1
NPsample10	NP	East	8	78913438	79016640	103.203	3363	0.031	0.98
NPsample11	NP	East	8	66191439	66294645	103.207	5130	0.02	0.953
WZSsample5	WZS	East	4	136736512	136839718	103.207	5391	0.019	0.995
NPsample12	NP	East	9	21595913	21699123	103.211	3917	0.026	0.989
NPsample15	NP	East	2	139714282	139817492	103.211	5483	0.019	0.997
TBsample11	TB	East	8	94377336	94480547	103.212	3276	0.032	0.998
NPsample13	NP	East	5	110061934	110165150	103.217	3931	0.026	0.976
NPsample11	NP	East	4	101012729	101115946	103.218	3285	0.031	0.984
TBsample8	TB	East	7	18779804	18883021	103.218	3957	0.026	0.997
CYsample22	CY	East	3	65198106	65301324	103.219	3292	0.031	0.965
WZSsample11	WZS	East	5	13045429	13148649	103.221	6561	0.016	0.999
NPsample12	NP	East	2	58452489	58555716	103.228	4014	0.026	0.981
WZSsample7	WZS	East	1	133386333	133489575	103.243	3364	0.031	1
WZSsample2	WZS	East	2	62537153	62640402	103.25	545	0.189	0.998
NPsample15	NP	East	4	116835034	116938285	103.252	3951	0.026	0.97
LQsample23	LQ	East	2	4526784	4630036	103.253	4120	0.025	1
ZJJsample11	ZJJ	West	7	59436762	59540018	103.257	3351	0.031	0.996
ZJJsample13	ZJJ	West	7	49780572	49883829	103.258	2203	0.047	0.982
CYsample22	CY	East	7	40986740	41090001	103.262	4177	0.025	0.982
WZSsample7	WZS	East	2	36985019	37088283	103.265	4058	0.025	0.998
CYsample22	CY	East	4	115549150	115652417	103.268	3248	0.032	0.982
JNsample4	JN	East	1	102921657	103024926	103.27	3592	0.029	0.998
NPsample11	NP	East	7	13318333	13421605	103.273	3878	0.027	0.957
ESsample6	ES	West	8	31757097	31860372	103.276	4236	0.024	0.984
LSsample3	LS	West	6	7596055	7699333	103.279	6101	0.017	0.998
LPsample14	LP	West	3	115297364	115400643	103.28	4941	0.021	0.999
CYsample22	CY	East	2	43874166	43977450	103.285	2488	0.042	0.985
NPsample13	NP	East	8	48308011	48411302	103.292	5131	0.02	0.981
NPsample14	NP	East	8	48308011	48411302	103.292	5131	0.02	0.987
NPsample13	NP	East	2	15590861	15694153	103.293	6844	0.015	0.976
NPsample10	NP	East	1	85400566	85503861	103.296	3055	0.034	0.983
CYsample10	CY	East	7	16624980	16728285	103.306	730	0.142	0.981
NPsample10	NP	East	7	80365202	80468513	103.312	3449	0.03	0.974
HZsample8	HZ	East	4	33455941	33559257	103.317	4622	0.022	1
NPsample11	NP	East	4	77634083	77737410	103.328	3587	0.029	0.977
ESsample7	ES	West	1	150484120	150587449	103.33	93	1.111	0.989
NPsample15	NP	East	4	84032216	84135548	103.333	483	0.214	0.994
ZJJsample14	ZJJ	West	2	139550488	139653824	103.337	3738	0.028	0.991
LSsample8	LS	West	6	38390585	38493923	103.339	473	0.218	0.998
WZSsample5	WZS	East	4	14768669	14872009	103.341	3978	0.026	1
JNsample15	JN	East	5	130602444	130705787	103.344	6522	0.016	1
NPsample1	NP	East	1	79203748	79307093	103.346	3822	0.027	0.993
CYsample22	CY	East	2	52048709	52152059	103.351	3961	0.026	0.991
NPsample10	NP	East	9	18872761	18976111	103.351	3899	0.027	0.996
JXsample2	JX	West	5	100818446	100921798	103.353	2886	0.036	0.997
NPsample14	NP	East	9	30382560	30485913	103.354	3098	0.033	0.961
NPsample11	NP	East	2	92955819	93059181	103.363	3943	0.026	0.993
LSsample8	LS	West	6	37607823	37711191	103.369	564	0.183	0.975
LQsample1	LQ	East	1	87061426	87164806	103.381	2597	0.04	0.987
PBsample8	PB	West	3	2855024	2958413	103.39	6381	0.016	0.999
NPsample1	NP	East	1	61671416	61774824	103.409	3579	0.029	0.978
WZSsample7	WZS	East	6	37984123	38087531	103.409	219	0.472	1
ZJJsample10	ZJJ	West	7	55988452	56091860	103.409	1179	0.088	0.964
CYsample10	CY	East	4	94859231	94962640	103.41	2941	0.035	0.977
PBsample1	PB	West	8	84500176	84603592	103.417	1029	0.101	1
LQsample1	LQ	East	1	86347748	86451166	103.419	3231	0.032	0.99
PBsample4	PB	West	8	84500171	84603592	103.422	1030	0.1	0.997
NPsample14	NP	East	1	73358688	73462111	103.424	3803	0.027	0.996
TBsample9	TB	East	3	4095938	4199362	103.425	5096	0.02	0.999
NPsample15	NP	East	8	25545699	25649125	103.427	5683	0.018	0.978
TBsample8	TB	East	7	44611781	44715211	103.431	3123	0.033	0.999
LSsample12	LS	West	2	63020503	63123936	103.434	2718	0.038	0.999
WZSsample9	WZS	East	3	107240866	107344300	103.435	4018	0.026	1
CYsample22	CY	East	6	39929695	40033131	103.437	3935	0.026	0.968
NPsample12	NP	East	8	79957960	80061399	103.44	3761	0.028	0.988
CYsample22	CY	East	9	34565617	34669058	103.442	3644	0.028	0.946
CYsample16	CY	East	5	83325570	83429016	103.447	2712	0.038	0.998
NPsample1	NP	East	1	68137884	68241331	103.448	3369	0.031	0.99
WZSsample15	WZS	East	4	131612003	131715451	103.449	5456	0.019	0.998
ZJJsample10	ZJJ	West	2	71543141	71646589	103.449	3907	0.026	0.991
NPsample5	NP	East	1	143573286	143676742	103.457	4112	0.025	0.999
CYsample22	CY	East	1	49634975	49738432	103.458	3909	0.026	0.953
LSsample11	LS	West	4	72407765	72511223	103.459	2340	0.044	0.999
NPsample11	NP	East	6	77091247	77194706	103.46	4657	0.022	0.982
TBsample4	TB	East	3	9264005	9367473	103.469	3980	0.026	0.995
WZSsample13	WZS	East	3	15090634	15194102	103.469	4606	0.022	0.999
NPsample13	NP	East	6	48882581	48986058	103.478	4856	0.021	0.972
LQsample23	LQ	East	4	137869061	137972542	103.482	5042	0.021	0.994
WZSsample8	WZS	East	7	71105201	71208687	103.487	3614	0.029	1
CYsample22	CY	East	6	43057662	43161149	103.488	5285	0.02	0.98
NPsample10	NP	East	4	86828161	86931652	103.492	3148	0.033	0.945
WZSsample4	WZS	East	2	142668118	142771614	103.497	4110	0.025	0.999
NPsample1	NP	East	1	68988463	69091964	103.502	3581	0.029	0.943
JNsample15	JN	East	3	94026856	94130358	103.503	3559	0.029	0.999
NPsample1	NP	East	3	78394627	78498132	103.506	3365	0.031	0.989
LPsample11	LP	West	7	11560648	11664154	103.507	5115	0.02	1
CYsample10	CY	East	9	14752095	14855611	103.517	4132	0.025	0.991
CYsample22	CY	East	8	54588991	54692509	103.519	657	0.158	0.985
TBsample10	TB	East	4	8366698	8470217	103.52	4739	0.022	0.997
ESsample6	ES	West	2	63020344	63123865	103.522	2727	0.038	0.988
WZSsample7	WZS	East	7	44248336	44351857	103.522	2470	0.042	0.999
NPsample14	NP	East	3	59371445	59474967	103.523	3595	0.029	0.975
WZSsample15	WZS	East	5	48219126	48322648	103.523	4196	0.025	0.998
WZSsample8	WZS	East	3	129125504	129229034	103.531	5443	0.019	1
CYsample10	CY	East	4	59606637	59710171	103.535	3998	0.026	0.951
CYsample22	CY	East	2	54516195	54619733	103.539	4212	0.025	0.989
NPsample13	NP	East	9	9902112	10005651	103.54	3721	0.028	0.997
NPsample12	NP	East	3	114834480	114938023	103.544	982	0.105	0.951
NPsample14	NP	East	5	97089281	97192828	103.548	2593	0.04	0.972
TBsample10	TB	East	4	131612187	131715734	103.548	5459	0.019	0.998
NPsample11	NP	East	9	35810255	35913805	103.551	3895	0.027	0.961
NPsample12	NP	East	1	72351017	72454571	103.555	3801	0.027	0.996
WZSsample7	WZS	East	5	24973757	25077313	103.557	5180	0.02	1
LPsample14	LP	West	6	38354856	38458414	103.559	60	1.726	1
JXsample2	JX	West	5	81149424	81252992	103.569	2216	0.047	0.994
CYsample10	CY	East	8	48899720	49003294	103.575	2804	0.037	0.984
HZsample14	HZ	East	9	62144575	62248149	103.575	4938	0.021	0.995
NPsample10	NP	East	4	95818146	95921725	103.58	3593	0.029	0.96
NPsample1	NP	East	8	27882587	27986168	103.582	4864	0.021	0.974
CYsample22	CY	East	2	109352103	109455690	103.588	4923	0.021	0.957
HZsample14	HZ	East	7	13397366	13500954	103.589	4274	0.024	0.996
JNsample14	JN	East	7	49062781	49166374	103.594	2107	0.049	0.997
NPsample4	NP	East	2	126013882	126117476	103.595	5197	0.02	0.998
NPsample12	NP	East	7	93465738	93569333	103.596	3503	0.03	0.973
NPsample12	NP	East	4	76974650	77078248	103.599	3568	0.029	0.979
NPsample3	NP	East	5	82928675	83032273	103.599	3343	0.031	0.999
LQsample23	LQ	East	1	111663383	111766992	103.61	5497	0.019	0.999
NPsample15	NP	East	4	106135499	106239108	103.61	3108	0.033	0.977
CYsample19	CY	East	2	133579368	133682987	103.62	111	0.934	1
NPsample4	NP	East	3	91049108	91152727	103.62	905	0.114	0.997
NPsample13	NP	East	9	37421265	37524888	103.624	3392	0.031	0.941
CYsample12	CY	East	6	59328706	59432330	103.625	401	0.258	1
NPsample10	NP	East	9	39715747	39819378	103.632	3913	0.026	0.967
WZSsample8	WZS	East	2	118310895	118414526	103.632	5170	0.02	0.997
ZJJsample6	ZJJ	West	3	52273092	52376724	103.633	3301	0.031	0.997
HZsample8	HZ	East	4	30253775	30357409	103.635	3297	0.031	0.998
CYsample10	CY	East	6	37736791	37840428	103.638	84	1.234	0.881
CYsample15	CY	East	6	31589226	31692863	103.638	4147	0.025	0.995
HZsample9	HZ	East	6	65572562	65676199	103.638	3632	0.029	0.995
LPsample5	LP	West	1	133388651	133492291	103.641	3318	0.031	0.995
NPsample11	NP	East	4	73157176	73260822	103.647	3471	0.03	0.978
TBsample11	TB	East	9	17395718	17499368	103.651	3932	0.026	0.999
NPsample1	NP	East	3	46598507	46702159	103.653	3770	0.027	0.98
NPsample12	NP	East	4	99817681	99921337	103.657	3714	0.028	0.987
NPsample14	NP	East	5	135128003	135231662	103.66	6951	0.015	0.994
NPsample6	NP	East	8	12787820	12891479	103.66	3343	0.031	0.997
NPsample10	NP	East	2	62155869	62259530	103.662	1114	0.093	0.971
ZJJsample13	ZJJ	West	7	54346901	54450564	103.664	1954	0.053	0.969
WZSsample13	WZS	East	2	117828002	117931667	103.666	3579	0.029	0.997
NPsample6	NP	East	1	68100747	68204413	103.667	4083	0.025	1
TBsample8	TB	East	8	95718226	95821893	103.668	7282	0.014	0.999
CYsample20	CY	East	2	133579368	133683039	103.672	113	0.917	0.973
NPsample11	NP	East	8	24033001	24136674	103.674	6369	0.016	0.976
NPsample14	NP	East	6	50708435	50812108	103.674	3596	0.029	0.965
LSsample9	LS	West	4	41825743	41929419	103.677	2603	0.04	0.996
WZSsample15	WZS	East	9	81555557	81659235	103.679	5348	0.019	0.996
HZsample3	HZ	East	1	8174985	8278667	103.683	543	0.191	0.993
NPsample1	NP	East	3	81856347	81960030	103.684	3026	0.034	0.954
NPsample14	NP	East	3	54057821	54161506	103.686	3281	0.032	0.975
TBsample8	TB	East	9	82123411	82227098	103.688	4739	0.022	0.998
LPsample5	LP	West	1	26272683	26376381	103.699	6564	0.016	0.999
NPsample10	NP	East	2	66070427	66174128	103.702	3824	0.027	0.974
TBsample6	TB	East	6	5789131	5892832	103.702	5681	0.018	0.997
NPsample10	NP	East	4	104311839	104415541	103.703	3217	0.032	0.979
CYsample22	CY	East	9	788049	891753	103.705	3561	0.029	0.99
CYsample10	CY	East	4	57449339	57553044	103.706	1017	0.102	0.953
WZSsample7	WZS	East	7	77383464	77487170	103.707	2882	0.036	1
ZJJsample4	ZJJ	West	7	67251497	67355209	103.713	3746	0.028	0.978
ZJJsample9	ZJJ	West	2	91797372	91901084	103.713	3819	0.027	0.979
ESsample6	ES	West	9	46401405	46505119	103.715	3846	0.027	0.999
NPsample15	NP	East	1	56647439	56751153	103.715	3428	0.03	0.946
NPsample10	NP	East	1	56647439	56751155	103.717	3429	0.03	0.944
NPsample12	NP	East	1	56647439	56751155	103.717	3429	0.03	0.946
ZJJsample11	ZJJ	West	7	68229174	68332890	103.717	3158	0.033	0.989
NPsample5	NP	East	3	93209606	93313323	103.718	2539	0.041	0.998
HZsample1	HZ	East	7	49257087	49360805	103.719	3308	0.031	0.998
WZSsample5	WZS	East	4	6136977	6240696	103.72	6262	0.017	1
NPsample15	NP	East	9	788031	891753	103.723	3565	0.029	0.983
LQsample8	LQ	East	8	22297542	22401265	103.724	4219	0.025	0.997
NPsample13	NP	East	3	58654649	58758378	103.73	1741	0.06	0.976
NPsample14	NP	East	7	94189324	94293059	103.736	3882	0.027	0.973
NPsample14	NP	East	6	98369777	98473513	103.737	2828	0.037	0.953
NPsample13	NP	East	7	61396197	61499937	103.741	3990	0.026	0.963
LSsample4	LS	West	2	136807981	136911723	103.743	4085	0.025	1
NPsample13	NP	East	7	98750835	98854581	103.747	3097	0.033	0.97
ESsample6	ES	West	5	19018901	19122660	103.76	5451	0.019	0.992
HZsample6	HZ	East	7	68620510	68724270	103.761	3137	0.033	0.993
LQsample23	LQ	East	1	86217810	86321572	103.763	3427	0.03	0.999
ESsample10	ES	West	6	99718935	99822698	103.764	114	0.91	0.947
NPsample10	NP	East	4	118791937	118895701	103.765	6090	0.017	0.974
JNsample12	JN	East	4	5064620	5168385	103.766	5192	0.02	0.998
HZsample6	HZ	East	5	51336464	51440231	103.768	528	0.197	0.979
WZSsample9	WZS	East	2	98973563	99077339	103.777	3355	0.031	1
HZsample13	HZ	East	4	61204034	61307812	103.779	1315	0.079	1
NPsample9	NP	East	8	59627173	59730951	103.779	1986	0.052	1
JNsample9	JN	East	2	70880499	70984279	103.781	3902	0.027	0.999
LSsample9	LS	West	5	19854181	19957963	103.783	4749	0.022	0.997
NPsample1	NP	East	3	70869941	70973737	103.797	3963	0.026	0.979
NPsample12	NP	East	4	118791918	118895720	103.803	6094	0.017	0.976
NPsample14	NP	East	4	118791918	118895720	103.803	6094	0.017	0.975
HZsample1	HZ	East	2	133579267	133683074	103.808	119	0.872	1
HZsample5	HZ	East	5	115626263	115730071	103.809	6159	0.017	0.995
NPsample14	NP	East	9	40487401	40591209	103.809	4477	0.023	0.968
CYsample22	CY	East	4	106135440	106239263	103.824	3121	0.033	0.988
WZSsample2	WZS	East	1	121535115	121638941	103.827	3514	0.03	0.997
HZsample1	HZ	East	7	53231640	53335467	103.828	2908	0.036	1
JNsample19	JN	East	3	96907055	97010883	103.829	3630	0.029	0.995
CYsample22	CY	East	2	61364227	61468057	103.831	1052	0.099	0.987
NPsample1	NP	East	1	65963315	66067146	103.832	3787	0.027	0.966
JNsample10	JN	East	4	5064626	5168461	103.836	5198	0.02	0.997
ZJJsample11	ZJJ	West	7	70036659	70140498	103.84	3253	0.032	0.991
WZSsample9	WZS	East	1	62583337	62687179	103.843	3614	0.029	0.999
NPsample10	NP	East	4	131800278	131904121	103.844	3417	0.03	0.98
ZJJsample15	ZJJ	West	7	78719077	78822921	103.845	2553	0.041	0.995
TBsample6	TB	East	2	12279112	12382958	103.847	5272	0.02	0.999
WZSsample15	WZS	East	5	95131836	95235684	103.849	3394	0.031	0.998
WZSsample7	WZS	East	1	11065356	11169212	103.857	3593	0.029	0.998
NPsample1	NP	East	8	24033001	24136860	103.86	6383	0.016	0.976
NPsample15	NP	East	3	74107156	74211015	103.86	4019	0.026	0.968
NPsample13	NP	East	1	62018657	62122517	103.861	3264	0.032	0.975
NPsample14	NP	East	4	115412529	115516389	103.861	3770	0.028	0.985
TBsample9	TB	East	3	12028020	12131882	103.863	5221	0.02	1
ESsample7	ES	West	3	135770060	135873923	103.864	4070	0.026	0.99
ZJJsample8	ZJJ	West	2	73226515	73330384	103.87	2903	0.036	0.968
HZsample11	HZ	East	7	100405561	100509442	103.882	409	0.254	1
TBsample7	TB	East	2	12279740	12383623	103.884	5299	0.02	0.999
NPsample13	NP	East	3	92650616	92754503	103.888	2271	0.046	0.966
WZSsample15	WZS	East	9	13382468	13486364	103.897	3992	0.026	0.996
NPsample15	NP	East	4	69159718	69263615	103.898	3259	0.032	0.954
PBsample6	PB	West	3	142632994	142736895	103.902	7720	0.013	0.997
NPsample14	NP	East	3	97870843	97974755	103.913	4705	0.022	0.987
NPsample15	NP	East	1	90903397	91007309	103.913	1574	0.066	0.974
NPsample13	NP	East	1	133879268	133983182	103.915	3841	0.027	0.993
ZJJsample13	ZJJ	West	5	59974047	60077961	103.915	2781	0.037	0.987
NPsample11	NP	East	9	38700778	38804694	103.917	409	0.254	0.985
LQsample16	LQ	East	2	14711372	14815295	103.924	2322	0.045	0.991
JNsample11	JN	East	5	3626460	3730386	103.927	424	0.245	0.972
NPsample6	NP	East	3	133554080	133658006	103.927	4988	0.021	0.998
NPsample15	NP	East	7	83967418	84071345	103.928	609	0.171	0.985
NPsample1	NP	East	8	54588578	54692509	103.932	671	0.155	0.988
TBsample11	TB	East	5	11281586	11385521	103.936	3989	0.026	0.999
WZSsample2	WZS	East	9	50409198	50513141	103.944	4158	0.025	1
NPsample13	NP	East	1	50002383	50106329	103.947	3014	0.034	0.968
ESsample7	ES	West	4	22302448	22406399	103.952	4920	0.021	0.988
CYsample15	CY	East	6	77823356	77927314	103.959	4107	0.025	0.998
ZJJsample15	ZJJ	West	3	119903328	120007297	103.97	5656	0.018	0.992
JNsample19	JN	East	8	81792612	81896585	103.974	2778	0.037	0.999
LQsample15	LQ	East	8	97391416	97495393	103.978	5573	0.019	0.999
CYsample10	CY	East	9	38700778	38804758	103.981	416	0.25	0.993
NPsample14	NP	East	6	80572546	80676532	103.987	5199	0.02	0.969
NPsample13	NP	East	1	66612759	66716747	103.989	3970	0.026	0.968
HZsample1	HZ	East	8	79248812	79352807	103.996	3194	0.033	0.998
NPsample9	NP	East	8	14225462	14329461	104	4806	0.022	0.999
CYsample10	CY	East	9	50678615	50782624	104.01	5733	0.018	0.982
CYsample22	CY	East	8	24033001	24137018	104.018	6396	0.016	0.985
NPsample12	NP	East	8	24033001	24137018	104.018	6396	0.016	0.975
TBsample9	TB	East	4	10350291	10454325	104.035	4787	0.022	0.997
LQsample8	LQ	East	5	127343927	127447965	104.039	5560	0.019	1
NPsample12	NP	East	3	90539600	90643638	104.039	3641	0.029	0.988
NPsample15	NP	East	2	104566539	104670579	104.041	5947	0.017	0.997
NPsample5	NP	East	3	91049108	91153152	104.045	917	0.113	0.997
ESsample6	ES	West	5	133246421	133350471	104.051	5254	0.02	0.994
NPsample12	NP	East	2	22350548	22454601	104.054	4737	0.022	0.966
TBsample5	TB	East	2	89541309	89645362	104.054	5451	0.019	0.999
LPsample4	LP	West	3	111520462	111624517	104.056	4891	0.021	1
TBsample10	TB	East	4	124663498	124767555	104.058	4272	0.024	0.999
NPsample12	NP	East	2	65936684	66040743	104.06	4064	0.026	0.98
NPsample10	NP	East	4	75915519	76019586	104.068	3389	0.031	0.981
CYsample16	CY	East	5	49213792	49317861	104.07	3862	0.027	1
HZsample2	HZ	East	5	51232302	51336378	104.077	2649	0.039	0.997
CYsample22	CY	East	9	38700778	38804859	104.082	427	0.244	0.991
NPsample15	NP	East	8	46984797	47088881	104.085	4459	0.023	0.98
JNsample19	JN	East	5	933406	1037496	104.091	217	0.48	0.986
HZsample3	HZ	East	6	37736445	37840539	104.095	125	0.833	1
WZSsample2	WZS	East	7	7502190	7606285	104.096	4960	0.021	0.999
ESsample6	ES	West	8	36323822	36427918	104.097	2019	0.052	0.997
CYsample22	CY	East	1	89274917	89379019	104.103	4731	0.022	0.993
NPsample14	NP	East	6	12123085	12227192	104.108	5620	0.019	0.978
LSsample11	LS	West	5	24479595	24583704	104.11	5242	0.02	0.999
TBsample9	TB	East	2	12279112	12383221	104.11	5289	0.02	1
WZSsample13	WZS	East	5	24479595	24583704	104.11	5242	0.02	0.998
TBsample9	TB	East	4	14774049	14878161	104.113	4314	0.024	0.999
JNsample18	JN	East	2	120531380	120635497	104.118	4648	0.022	0.999
NPsample1	NP	East	4	84944837	85048955	104.119	1704	0.061	0.962
NPsample1	NP	East	4	107321902	107426023	104.122	3746	0.028	0.985
JNsample18	JN	East	2	133579368	133683491	104.124	126	0.826	0.992
NPsample15	NP	East	4	84944825	85048955	104.131	1705	0.061	0.976
NPsample11	NP	East	4	89975012	90079148	104.137	771	0.135	0.977
ESsample6	ES	West	5	79236051	79340188	104.138	2857	0.036	0.994
NPsample14	NP	East	8	24101966	24206111	104.146	4629	0.022	0.978
NPsample14	NP	East	8	40855924	40960070	104.147	2551	0.041	0.983
NPsample10	NP	East	6	79515753	79619905	104.153	4131	0.025	0.978
ESsample13	ES	West	9	52103703	52207856	104.154	2939	0.035	0.997
NPsample11	NP	East	3	23504265	23608418	104.154	4750	0.022	0.987
NPsample10	NP	East	5	15076011	15180165	104.155	3890	0.027	0.983
PBsample5	PB	West	8	84499442	84603598	104.157	1066	0.098	0.999
JNsample12	JN	East	1	122681525	122785682	104.158	2035	0.051	0.999
WZSsample5	WZS	East	7	75039183	75143340	104.158	3384	0.031	0.999
CYsample12	CY	East	3	217359	321524	104.166	231	0.451	0.983
TBsample3	TB	East	9	84573528	84677693	104.166	4082	0.026	0.997
LSsample12	LS	West	4	487415	591584	104.17	6587	0.016	0.997
CYsample22	CY	East	1	53365907	53470079	104.173	2553	0.041	0.969
NPsample13	NP	East	5	108110603	108214788	104.186	6211	0.017	0.963
TBsample11	TB	East	4	127595219	127699404	104.186	3708	0.028	0.996
NPsample10	NP	East	3	14877100	14981287	104.188	3076	0.034	0.987
JNsample9	JN	East	2	27399148	27503340	104.193	7220	0.014	1
NPsample1	NP	East	4	97677492	97781685	104.194	3328	0.031	0.948
TBsample7	TB	East	5	113624215	113728409	104.195	3753	0.028	0.997
NPsample14	NP	East	6	53817071	53921266	104.196	3583	0.029	0.983
NPsample2	NP	East	9	54763662	54867857	104.196	3448	0.03	0.992
NPsample1	NP	East	7	98712200	98816397	104.198	1503	0.069	0.966
ESsample6	ES	West	9	14341076	14445275	104.2	2321	0.045	0.999
NPsample12	NP	East	9	9025847	9130052	104.206	3800	0.027	0.998
CYsample22	CY	East	8	20117083	20221298	104.216	4094	0.025	0.98
CYsample21	CY	East	1	38770795	38875020	104.226	3728	0.028	0.996
TBsample9	TB	East	9	14341094	14445320	104.227	2320	0.045	1
NPsample13	NP	East	1	58147851	58252079	104.229	3732	0.028	0.956
ZJJsample8	ZJJ	West	2	75950454	76054684	104.231	2644	0.039	0.97
NPsample1	NP	East	8	23016686	23120919	104.234	2758	0.038	0.958
NPsample14	NP	East	4	89975012	90079250	104.239	792	0.132	0.962
JNsample12	JN	East	8	11630666	11734905	104.24	4482	0.023	0.998
LPsample14	LP	West	5	20588375	20692614	104.24	5397	0.019	0.998
NPsample6	NP	East	9	11715394	11819638	104.245	3977	0.026	1
HZsample1	HZ	East	2	75190657	75294908	104.252	2928	0.036	1
LSsample15	LS	West	1	150484700	150588954	104.255	76	1.372	0.934
ZJJsample10	ZJJ	West	2	15080307	15184563	104.257	751	0.139	0.999
WZSsample2	WZS	East	1	87242340	87346599	104.26	3745	0.028	1
NPsample11	NP	East	8	63956093	64060355	104.263	4097	0.025	0.95
TBsample4	TB	East	4	14774049	14878311	104.263	4350	0.024	0.999
WZSsample2	WZS	East	1	88445384	88549649	104.266	2800	0.037	0.999
ESsample13	ES	West	1	32988877	33093143	104.267	147	0.709	0.918
HZsample8	HZ	East	2	29321349	29425616	104.268	5825	0.018	0.996
NPsample9	NP	East	6	99779313	99883586	104.274	550	0.19	1
WZSsample7	WZS	East	3	140769744	140874018	104.275	6572	0.016	0.999
LSsample9	LS	West	5	24084333	24188609	104.277	4185	0.025	0.997
PBsample6	PB	West	1	150484678	150588957	104.28	84	1.241	0.964
PBsample2	PB	West	7	2632304	2736585	104.282	5019	0.021	1
JNsample11	JN	East	3	75874581	75978865	104.285	828	0.126	0.995
NPsample6	NP	East	4	127427676	127531964	104.289	5046	0.021	0.999
NPsample11	NP	East	4	75499383	75603673	104.291	3202	0.033	0.973
NPsample13	NP	East	3	66738830	66843121	104.292	4385	0.024	0.96
WZSsample10	WZS	East	7	55446347	55550644	104.298	3329	0.031	1
LQsample23	LQ	East	9	56246023	56350327	104.305	3898	0.027	1
WZSsample9	WZS	East	1	107116475	107220779	104.305	4302	0.024	0.996
HZsample1	HZ	East	7	63281359	63385672	104.314	3896	0.027	1
PBsample1	PB	West	2	148087322	148191637	104.316	4639	0.022	0.999
PBsample4	PB	West	2	148087322	148191637	104.316	4639	0.022	0.995
LQsample23	LQ	East	1	85920473	86024790	104.318	3148	0.033	0.999
LSsample11	LS	West	4	131034771	131139090	104.32	7022	0.015	0.999
HZsample2	HZ	East	5	57787333	57891654	104.322	2923	0.036	0.988
JNsample15	JN	East	3	65589025	65693347	104.323	3853	0.027	0.999
NPsample12	NP	East	3	76129984	76234307	104.324	1044	0.1	0.956
CYsample19	CY	East	7	42571453	42675778	104.326	2885	0.036	0.999
LQsample23	LQ	East	1	41221621	41325948	104.328	5836	0.018	0.999
HZsample9	HZ	East	6	50702757	50807087	104.331	3645	0.029	0.998
ZJJsample14	ZJJ	West	9	7943268	8047602	104.335	4755	0.022	0.992
WZSsample10	WZS	East	2	113269943	113374279	104.337	3578	0.029	0.999
HZsample6	HZ	East	6	29941874	30046211	104.338	2929	0.036	0.992
NPsample14	NP	East	8	48990498	49094835	104.338	3996	0.026	0.987
HZsample6	HZ	East	5	50744023	50848362	104.34	3067	0.034	0.993
NPsample14	NP	East	4	128452067	128556406	104.34	7449	0.014	0.997
PBsample2	PB	West	6	20229080	20333419	104.34	3674	0.028	0.999
WZSsample3	WZS	East	9	34789662	34894009	104.348	3455	0.03	1
NPsample2	NP	East	5	12675945	12780293	104.349	4092	0.026	0.996
NPsample10	NP	East	1	50252433	50356783	104.351	3110	0.034	0.954
NPsample11	NP	East	1	50252433	50356783	104.351	3110	0.034	0.956
NPsample13	NP	East	1	50252433	50356783	104.351	3110	0.034	0.956
NPsample15	NP	East	1	50252433	50356783	104.351	3110	0.034	0.955
NPsample14	NP	East	2	43406647	43510999	104.353	3190	0.033	0.989
NPsample7	NP	East	9	13448893	13553246	104.354	5266	0.02	1
NPsample14	NP	East	6	89267000	89371360	104.361	4347	0.024	0.958
NPsample15	NP	East	9	21991161	22095521	104.361	3344	0.031	0.986
LQsample16	LQ	East	4	31003627	31107988	104.362	3797	0.027	0.994
NPsample10	NP	East	3	73934113	74038475	104.363	4138	0.025	0.961
WZSsample10	WZS	East	3	93249140	93353502	104.363	2554	0.041	1
CYsample10	CY	East	2	151669738	151774105	104.368	480	0.217	0.931
JNsample15	JN	East	8	33605414	33709781	104.368	6165	0.017	0.999
HZsample14	HZ	East	1	96526761	96631131	104.371	106	0.985	0.972
NPsample12	NP	East	8	63956263	64060633	104.371	4096	0.025	0.95
NPsample11	NP	East	8	92651842	92756213	104.372	4623	0.023	0.973
WZSsample10	WZS	East	5	43414211	43518582	104.372	3190	0.033	1
WZSsample2	WZS	East	1	138208296	138312670	104.375	4968	0.021	0.999
JNsample14	JN	East	9	8008730	8113105	104.376	5329	0.02	0.999
NPsample10	NP	East	2	54940649	55045027	104.379	3777	0.028	0.957
LPsample4	LP	West	3	133401325	133505704	104.38	5638	0.019	1
WZSsample5	WZS	East	3	128992955	129097338	104.384	5394	0.019	0.999
NPsample12	NP	East	1	52929665	53034049	104.385	3229	0.032	0.965
NPsample10	NP	East	3	86616325	86720713	104.389	3932	0.027	0.98
NPsample11	NP	East	8	67666013	67770405	104.393	4244	0.025	0.96
NPsample4	NP	East	9	85763347	85867741	104.395	4573	0.023	0.995
TBsample9	TB	East	4	3824146	3928541	104.396	6262	0.017	1
JXsample2	JX	West	1	96526761	96631171	104.411	108	0.967	0.954
LPsample2	LP	West	1	96526761	96631171	104.411	108	0.967	0.991
NPsample10	NP	East	7	80617017	80721427	104.411	3474	0.03	0.959
WZSsample9	WZS	East	3	98688165	98792575	104.411	2552	0.041	0.996
JNsample21	JN	East	6	37732163	37836577	104.415	63	1.657	0.937
NPsample10	NP	East	8	64876425	64980839	104.415	3340	0.031	0.965
NPsample15	NP	East	9	61027797	61132212	104.416	3163	0.033	0.967
WZSsample10	WZS	East	1	2048807	2153222	104.416	4386	0.024	1
JNsample19	JN	East	8	89113837	89218254	104.418	2135	0.049	1
CYsample16	CY	East	5	88834459	88938877	104.419	3049	0.034	1
TBsample10	TB	East	7	9826132	9930555	104.424	4499	0.023	0.999
HZsample1	HZ	East	7	80157428	80261853	104.426	3709	0.028	1
ZJJsample14	ZJJ	West	2	107191690	107296115	104.426	3286	0.032	0.985
TBsample6	TB	East	4	120498917	120603351	104.435	5987	0.017	0.999
WZSsample3	WZS	East	9	50651796	50756231	104.436	4929	0.021	1
NPsample10	NP	East	6	77964091	78068529	104.439	3541	0.029	0.982
TBsample5	TB	East	2	36770389	36874842	104.454	3561	0.029	0.999
NPsample9	NP	East	6	102848420	102952882	104.463	594	0.176	1
HZsample6	HZ	East	3	87904143	88008606	104.464	3670	0.028	0.993
LSsample12	LS	West	2	62771974	62876439	104.466	1038	0.101	1
NPsample15	NP	East	5	130600840	130705310	104.471	6683	0.016	0.988
HZsample9	HZ	East	6	82747304	82851775	104.472	3513	0.03	0.998
NPsample1	NP	East	8	81163401	81267875	104.475	4786	0.022	0.982
WZSsample11	WZS	East	6	18015843	18120321	104.479	3992	0.026	1
JNsample15	JN	East	3	5786901	5891380	104.48	5000	0.021	0.998
LPsample19	LP	West	4	48468927	48573412	104.486	3495	0.03	0.999
NPsample14	NP	East	1	70521892	70626385	104.494	3949	0.026	0.997
NPsample15	NP	East	9	39212885	39317382	104.498	4131	0.025	0.963
ZJJsample15	ZJJ	West	9	14341094	14445594	104.501	2323	0.045	0.997
NPsample5	NP	East	1	145064185	145168686	104.502	6924	0.015	0.999
WZSsample11	WZS	East	6	82747139	82851640	104.502	3518	0.03	1
CYsample22	CY	East	3	92563758	92668260	104.503	4659	0.022	0.967
NPsample10	NP	East	4	80987336	81091838	104.503	3251	0.032	0.943
NPsample13	NP	East	4	79202957	79307459	104.503	3212	0.033	0.979
LPsample8	LP	West	8	21981934	22086442	104.509	4429	0.024	1
NPsample1	NP	East	2	61357271	61461780	104.51	1062	0.098	0.955
ESsample13	ES	West	9	14341094	14445604	104.511	2325	0.045	0.999
NPsample1	NP	East	4	78842665	78947175	104.511	2870	0.036	0.972
NPsample11	NP	East	1	74705694	74810205	104.512	4168	0.025	0.998
WZSsample13	WZS	East	2	98143364	98247880	104.517	4970	0.021	0.998
NPsample15	NP	East	6	40517951	40622471	104.521	3495	0.03	0.971
ZJJsample15	ZJJ	West	9	6731015	6835548	104.534	4232	0.025	0.991
NPsample12	NP	East	9	18872761	18977296	104.536	3937	0.027	0.998
ESsample6	ES	West	2	125340349	125444888	104.54	5125	0.02	0.989
WZSsample11	WZS	East	3	139697950	139802489	104.54	6933	0.015	0.996
WZSsample15	WZS	East	1	124382280	124486820	104.541	1551	0.067	0.993
NPsample15	NP	East	4	82247255	82351802	104.548	3087	0.034	0.948
PBsample1	PB	West	7	2503902	2608449	104.548	5284	0.02	0.999
JNsample14	JN	East	2	123704463	123809012	104.55	5252	0.02	0.993
NPsample15	NP	East	1	47016402	47120953	104.552	3600	0.029	0.959
LQsample23	LQ	East	2	37345481	37450036	104.556	3481	0.03	0.999
WZSsample7	WZS	East	5	33826246	33930803	104.558	5043	0.021	0.998
TBsample6	TB	East	2	115207141	115311703	104.563	3699	0.028	0.998
HZsample1	HZ	East	7	48858572	48963139	104.568	5358	0.02	1
HZsample14	HZ	East	3	112464479	112569049	104.571	4902	0.021	0.997
LPsample19	LP	West	2	132092074	132196646	104.573	1580	0.066	0.991
TBsample10	TB	East	5	5905210	6009784	104.575	5128	0.02	0.999
NPsample12	NP	East	8	78797139	78901721	104.583	3268	0.032	0.986
NPsample13	NP	East	8	48411406	48515999	104.594	4295	0.024	0.975
WZSsample3	WZS	East	7	88355085	88459679	104.595	3588	0.029	1
WZSsample13	WZS	East	3	139443389	139547987	104.599	5758	0.018	0.995
HZsample5	HZ	East	8	52753018	52857620	104.603	3832	0.027	0.997
NPsample12	NP	East	4	116119992	116224594	104.603	3986	0.026	0.987
WZSsample9	WZS	East	5	43414211	43518815	104.605	3201	0.033	0.999
JNsample18	JN	East	4	3824152	3928759	104.608	6275	0.017	0.995
WZSsample7	WZS	East	2	145142168	145246781	104.614	4766	0.022	0.998
NPsample11	NP	East	7	88687972	88792589	104.618	3507	0.03	0.97
ZJJsample9	ZJJ	West	9	35641942	35746561	104.62	2179	0.048	0.997
NPsample11	NP	East	1	59897741	60002364	104.624	2541	0.041	0.995
HZsample5	HZ	East	4	83929655	84034280	104.626	670	0.156	1
WZSsample7	WZS	East	2	101709652	101814277	104.626	3465	0.03	0.999
ESsample6	ES	West	5	69677897	69782527	104.631	1079	0.097	0.992
CYsample22	CY	East	4	77176659	77281292	104.634	3201	0.033	0.958
ESsample6	ES	West	9	49369490	49474126	104.637	3648	0.029	0.995
JNsample12	JN	East	1	118144883	118249519	104.637	4789	0.022	0.999
JNsample21	JN	East	6	96241372	96346010	104.639	1530	0.068	0.997
TBsample5	TB	East	7	53358014	53462653	104.64	2859	0.037	1
WZSsample13	WZS	East	8	77074829	77179468	104.64	333	0.314	1
JNsample18	JN	East	4	12657919	12762564	104.646	4347	0.024	0.995
LSsample11	LS	West	4	51724507	51829153	104.647	2461	0.043	1
JXsample8	JX	West	2	143556284	143660937	104.654	5298	0.02	0.995
NPsample4	NP	East	1	52813093	52917746	104.654	2927	0.036	1
WZSsample15	WZS	East	7	96289110	96393768	104.659	4014	0.026	1
JXsample25	JX	West	9	13080780	13185439	104.66	3172	0.033	0.999
HZsample8	HZ	East	2	142668311	142772972	104.662	4175	0.025	0.993
NPsample12	NP	East	1	74705543	74810205	104.663	4190	0.025	0.998
ZJJsample4	ZJJ	West	7	85620642	85725305	104.664	3792	0.028	0.973
NPsample12	NP	East	3	80974451	81079125	104.675	3654	0.029	0.984
WZSsample5	WZS	East	7	65270889	65375563	104.675	3678	0.028	0.999
LPsample19	LP	West	4	51724536	51829212	104.677	2464	0.042	1
NPsample13	NP	East	3	128381972	128486648	104.677	5754	0.018	0.987
NPsample11	NP	East	6	79137543	79242222	104.68	2258	0.046	0.983
ESsample6	ES	West	2	62533790	62638470	104.681	533	0.196	0.981
WZSsample7	WZS	East	2	75888028	75992711	104.684	2914	0.036	1
ZJJsample8	ZJJ	West	2	34268170	34372854	104.685	4468	0.023	0.979
TBsample4	TB	East	8	86431954	86536640	104.687	1846	0.057	0.999
JNsample12	JN	East	1	139764095	139868790	104.696	4479	0.023	0.999
JNsample10	JN	East	1	150482761	150587468	104.708	165	0.635	0.903
JNsample9	JN	East	6	96241342	96346051	104.71	1544	0.068	1
JXsample15	JX	West	2	115873973	115978682	104.71	394	0.266	0.967
LPsample17	LP	West	3	112634	217345	104.712	61	1.717	0.934
TBsample11	TB	East	3	8136267	8240991	104.725	4338	0.024	0.998
PBsample3	PB	West	6	20229080	20333809	104.73	3705	0.028	0.999
JXsample5	JX	West	9	19487967	19592698	104.732	4005	0.026	0.995
NPsample11	NP	East	1	56647439	56752170	104.732	3447	0.03	0.946
NPsample10	NP	East	4	90684622	90789355	104.734	2941	0.036	0.946
NPsample12	NP	East	5	15076011	15180747	104.737	4015	0.026	0.986
WZSsample7	WZS	East	5	26436112	26540851	104.74	3944	0.027	0.995
JNsample11	JN	East	8	25198075	25302816	104.742	3452	0.03	1
LSsample12	LS	West	2	91234744	91339485	104.742	5307	0.02	1
CYsample22	CY	East	2	464670	569413	104.744	494	0.212	0.931
NPsample6	NP	East	9	10937881	11042624	104.744	3141	0.033	1
WZSsample2	WZS	East	6	37732003	37836752	104.75	87	1.204	1
LPsample1A	LP	West	1	97538669	97643420	104.752	3986	0.026	0.998
WZSsample3	WZS	East	9	51445618	51550372	104.755	4465	0.023	1
ZJJsample14	ZJJ	West	2	133579070	133683827	104.758	154	0.68	0.981
JXsample9	JX	West	3	180571	285331	104.761	188	0.557	1
NPsample12	NP	East	4	78038908	78143677	104.77	2823	0.037	0.983
HZsample2	HZ	East	7	81967172	82071944	104.773	3740	0.028	0.998
LQsample8	LQ	East	6	38174367	38279141	104.775	101	1.037	0.911
ESsample1	ES	West	2	95534265	95639042	104.778	6217	0.017	0.997
WZSsample7	WZS	East	1	150484211	150588988	104.778	93	1.127	0.946
NPsample12	NP	East	1	52439132	52543912	104.781	3403	0.031	0.963
WZSsample10	WZS	East	1	21302327	21407114	104.788	6814	0.015	1
NPsample15	NP	East	6	93562473	93667262	104.79	4423	0.024	0.961
LSsample13	LS	West	2	23626888	23731680	104.793	180	0.582	0.967
TBsample5	TB	East	2	61043989	61148782	104.794	792	0.132	0.984
NPsample10	NP	East	1	66043413	66148208	104.796	3334	0.031	0.971
HZsample5	HZ	East	4	84034335	84139133	104.799	438	0.239	1
NPsample12	NP	East	1	55828731	55933532	104.802	3264	0.032	0.955
NPsample14	NP	East	1	52929852	53034664	104.813	3265	0.032	0.964
NPsample11	NP	East	8	77808383	77913197	104.815	3009	0.035	0.942
LSsample11	LS	West	5	19857199	19962016	104.818	4926	0.021	0.998
LSsample5	LS	West	6	79183205	79288022	104.818	165	0.635	0.97
NPsample11	NP	East	2	17160347	17265166	104.82	5781	0.018	0.994
NPsample1	NP	East	6	38598303	38703123	104.821	3157	0.033	0.972
NPsample10	NP	East	5	112288923	112393745	104.823	4334	0.024	0.989
NPsample15	NP	East	1	73903636	74008462	104.827	2943	0.036	0.998
LPsample1	LP	West	3	28214146	28318973	104.828	3652	0.029	0.995
TBsample12	TB	East	6	38174272	38279099	104.828	103	1.018	1
CYsample22	CY	East	4	106554518	106659346	104.829	4007	0.026	0.991
WZSsample15	WZS	East	4	74305066	74409896	104.831	242	0.433	1
HZsample2	HZ	East	7	85549430	85654262	104.833	3496	0.03	0.999
LSsample8	LS	West	6	18540591	18645423	104.833	5105	0.021	0.994
JNsample19	JN	East	6	45594689	45699522	104.834	4076	0.026	0.999
NPsample13	NP	East	6	38174384	38279218	104.835	106	0.989	0.925
NPsample10	NP	East	7	94803563	94908404	104.842	2240	0.047	0.967
NPsample15	NP	East	1	51113472	51218318	104.847	3046	0.034	0.956
TBsample9	TB	East	3	129948283	130053133	104.851	4601	0.023	0.997
CYsample22	CY	East	2	114183910	114288763	104.854	4785	0.022	0.981
NPsample1	NP	East	3	74281394	74386254	104.861	3916	0.027	0.978
NPsample5	NP	East	6	38174358	38279218	104.861	110	0.953	0.909
LSsample12	LS	West	6	4837425	4942286	104.862	5242	0.02	0.998
CYsample10	CY	East	2	151864628	151969490	104.863	173	0.606	0.931
TBsample10	TB	East	4	35823906	35928768	104.863	3573	0.029	0.998
JXsample9	JX	West	2	101060130	101165003	104.874	3759	0.028	0.999
WZSsample2	WZS	East	7	34713965	34818842	104.878	4821	0.022	0.999
ESsample6	ES	West	3	8280581	8385464	104.884	5535	0.019	0.99
NPsample13	NP	East	8	68200526	68305410	104.885	3700	0.028	0.976
JNsample4	JN	East	1	56752912	56857800	104.889	2655	0.04	0.999
NPsample14	NP	East	7	100509580	100614468	104.889	1677	0.063	0.976
TBsample6	TB	East	9	25270927	25375817	104.891	3875	0.027	0.999
JNsample15	JN	East	8	53759083	53863983	104.901	3139	0.033	1
CYsample20	CY	East	2	42414781	42519687	104.907	581	0.181	1
HZsample1	HZ	East	3	96620635	96725550	104.916	3162	0.033	0.998
CYsample5	CY	East	3	114938156	115043075	104.92	658	0.159	0.979
TBsample10	TB	East	2	138718311	138823231	104.921	4652	0.023	0.997
NPsample14	NP	East	6	99779137	99884074	104.938	604	0.174	0.99
ESsample6	ES	West	3	113228322	113333264	104.943	3389	0.031	0.988
WZSsample3	WZS	East	9	59911623	60016565	104.943	3342	0.031	1
JNsample18	JN	East	5	67431399	67536343	104.945	2638	0.04	0.997
HZsample2	HZ	East	8	65140776	65245724	104.949	3599	0.029	0.996
NPsample11	NP	East	1	121019763	121124712	104.95	3634	0.029	0.972
ZJJsample14	ZJJ	West	9	21051626	21156578	104.953	3145	0.033	0.991
CYsample10	CY	East	6	87478510	87583465	104.956	3883	0.027	0.976
NPsample14	NP	East	7	94082236	94187192	104.957	3522	0.03	0.973
HZsample2	HZ	East	1	8173700	8278667	104.968	622	0.169	0.973
WZSsample8	WZS	East	9	31080705	31185686	104.982	3356	0.031	1
LSsample11	LS	West	4	1007939	1112921	104.983	6439	0.016	1
NPsample10	NP	East	4	102921603	103026589	104.987	3168	0.033	0.983
LPsample5	LP	West	1	27346096	27451089	104.994	5019	0.021	0.999
WZSsample15	WZS	East	8	10876255	10981249	104.995	7622	0.014	0.997
NPsample9	NP	East	4	74280552	74385551	105	217	0.484	1
NPsample1	NP	East	4	75083355	75188355	105.001	3106	0.034	0.979
WZSsample2	WZS	East	3	4341214	4446215	105.002	4356	0.024	1
JNsample15	JN	East	3	88028134	88133136	105.003	3922	0.027	1
NPsample15	NP	East	3	57847804	57952815	105.012	4424	0.024	0.965
PBsample6	PB	West	2	148086620	148191635	105.016	4704	0.022	0.998
LQsample8	LQ	East	6	8384611	8489631	105.021	4990	0.021	0.998
NPsample10	NP	East	5	53723640	53828665	105.026	3265	0.032	0.957
LSsample9	LS	West	4	1007939	1112968	105.03	6446	0.016	0.998
JXsample13	JX	West	2	133578795	133683827	105.033	159	0.661	0.981
NPsample12	NP	East	9	20077878	20182910	105.033	4855	0.022	0.944
JNsample18	JN	East	5	101197779	101302814	105.036	2634	0.04	0.995
TBsample4	TB	East	7	2030454	2135489	105.036	3280	0.032	1
NPsample15	NP	East	4	14091032	14196075	105.044	4642	0.023	0.997
NPsample6	NP	East	8	45443498	45548541	105.044	3478	0.03	1
NPsample10	NP	East	4	32371611	32476656	105.046	9038	0.012	0.982
PBsample6	PB	West	7	68992998	69098043	105.046	2177	0.048	0.999
JNsample18	JN	East	1	131879548	131984595	105.048	4566	0.023	0.995
NPsample11	NP	East	1	52929665	53034717	105.053	3283	0.032	0.964
NPsample1	NP	East	8	60925599	61030656	105.058	2360	0.045	0.956
NPsample15	NP	East	8	66766663	66871722	105.06	2765	0.038	0.948
NPsample13	NP	East	8	36061512	36166577	105.066	3579	0.029	0.981
NPsample5	NP	East	4	129950998	130056064	105.067	2644	0.04	0.993
NPsample10	NP	East	6	89253447	89358524	105.078	4387	0.024	0.96
WZSsample15	WZS	East	5	89148032	89253110	105.079	2831	0.037	0.997
WZSsample7	WZS	East	2	30699616	30804697	105.082	4675	0.022	1
NPsample15	NP	East	8	70633337	70738429	105.093	3260	0.032	0.956
TBsample11	TB	East	5	96859306	96964398	105.093	3582	0.029	1
HZsample7	HZ	East	2	133578721	133683826	105.106	162	0.649	0.957
NPsample13	NP	East	3	59385541	59490651	105.111	3584	0.029	0.978
TBsample7	TB	East	3	128697964	128803077	105.114	5154	0.02	1
NPsample13	NP	East	8	83112227	83217346	105.12	2999	0.035	0.979
NPsample10	NP	East	3	68869988	68975108	105.121	4057	0.026	0.95
NPsample3	NP	East	9	8643633	8748754	105.122	4216	0.025	1
CYsample22	CY	East	2	43981993	44087115	105.123	3576	0.029	0.989
LPsample1A	LP	West	1	23542769	23647893	105.125	5710	0.018	0.998
TBsample10	TB	East	6	37230096	37335228	105.133	813	0.129	1
NPsample13	NP	East	3	142498005	142603139	105.135	7575	0.014	0.997
WZSsample7	WZS	East	1	144373179	144478314	105.136	4021	0.026	0.999
NPsample10	NP	East	1	85922093	86027237	105.145	3268	0.032	0.984
TBsample10	TB	East	1	122070398	122175544	105.147	3471	0.03	0.998
CYsample21	CY	East	9	84975612	85080760	105.149	5022	0.021	0.999
ZJJsample14	ZJJ	West	9	26652622	26757771	105.15	3120	0.034	0.995
NPsample1	NP	East	4	106493994	106599147	105.154	4251	0.025	0.983
NPsample4	NP	East	3	76333143	76438302	105.16	1748	0.06	0.995
NPsample11	NP	East	6	46931833	47036995	105.163	4141	0.025	0.98
CYsample14	CY	East	1	129572137	129677304	105.168	3738	0.028	0.999
NPsample2	NP	East	4	34883663	34988839	105.177	3839	0.027	0.997
NPsample14	NP	East	4	92809769	92914949	105.181	2811	0.037	0.961
NPsample10	NP	East	8	43410662	43515843	105.182	3879	0.027	0.98
NPsample10	NP	East	1	27404772	27509960	105.189	4118	0.026	0.971
NPsample8	NP	East	3	870132	975326	105.195	73	1.441	0.959
NPsample13	NP	East	5	98081088	98186283	105.196	2876	0.037	0.973
TBsample4	TB	East	9	71446146	71551342	105.197	5168	0.02	0.995
ZJJsample4	ZJJ	West	7	77378509	77483709	105.201	2962	0.036	0.981
CYsample22	CY	East	6	50230079	50335285	105.207	3388	0.031	0.968
JNsample13	JN	East	3	870132	975338	105.207	74	1.422	0.986
LSsample6	LS	West	4	134913458	135018665	105.208	4667	0.023	1
NPsample9	NP	East	6	95746051	95851265	105.215	3162	0.033	1
TBsample5	TB	East	4	36541775	36646989	105.215	2263	0.046	1
WZSsample2	WZS	East	9	66250264	66355488	105.225	4686	0.022	0.999
CYsample22	CY	East	4	80283839	80389065	105.227	3946	0.027	0.959
TBsample11	TB	East	5	24832400	24937631	105.232	4906	0.021	0.999
CYsample10	CY	East	6	91151880	91257113	105.234	4428	0.024	0.974
ZJJsample4	ZJJ	West	2	30699447	30804681	105.235	4703	0.022	0.987
JNsample19	JN	East	8	35285525	35390761	105.237	3877	0.027	1
WZSsample2	WZS	East	8	8405340	8510576	105.237	5349	0.02	0.998
NPsample11	NP	East	4	72725560	72830812	105.253	3317	0.032	0.978
JNsample15	JN	East	9	13591461	13696715	105.255	3353	0.031	1
ESsample6	ES	West	9	52308700	52413963	105.264	3667	0.029	0.996
HZsample4	HZ	East	7	98522120	98627386	105.267	871	0.121	1
NPsample1	NP	East	9	50402672	50507938	105.267	4108	0.026	0.968
NPsample14	NP	East	6	102382013	102487288	105.276	2413	0.044	0.971
NPsample1	NP	East	1	64382951	64488233	105.283	3801	0.028	0.991
HZsample14	HZ	East	3	870139	975422	105.284	79	1.333	0.924
NPsample10	NP	East	1	126130905	126236190	105.286	4438	0.024	0.965
NPsample1	NP	East	4	133496897	133602183	105.287	6830	0.015	0.969
NPsample11	NP	East	8	45287491	45392780	105.29	4360	0.024	0.99
LQsample15	LQ	East	3	870132	975422	105.291	81	1.3	0.988
CYsample10	CY	East	5	52801522	52906816	105.295	3200	0.033	0.939
WZSsample3	WZS	East	7	64405652	64510947	105.296	3454	0.03	0.999
CYsample10	CY	East	9	12487771	12593074	105.304	3535	0.03	0.995
NPsample10	NP	East	4	39349902	39455206	105.305	2798	0.038	0.959
TBsample10	TB	East	2	150712108	150817412	105.305	6360	0.017	0.999
ZJJsample11	ZJJ	West	7	49257282	49362594	105.313	3360	0.031	0.989
LQsample16	LQ	East	8	488443	593756	105.314	4700	0.022	0.995
TBsample12	TB	East	4	43812095	43917410	105.316	3656	0.029	1
TBsample5	TB	East	2	48892284	48997601	105.318	1790	0.059	1
WZSsample2	WZS	East	7	12450283	12555600	105.318	5204	0.02	1
JNsample9	JN	East	1	58039097	58144418	105.322	2348	0.045	0.997
HZsample1	HZ	East	1	96526737	96632059	105.323	135	0.78	0.948
NPsample11	NP	East	4	105368608	105473935	105.328	3888	0.027	0.974
LPsample1	LP	West	3	140779608	140884937	105.33	6849	0.015	0.994
NPsample11	NP	East	8	36986177	37091507	105.331	4354	0.024	0.99
NPsample13	NP	East	8	75149566	75254907	105.342	4256	0.025	0.975
CYsample10	CY	East	4	94239612	94344955	105.344	4096	0.026	0.974
HZsample14	HZ	East	5	18180795	18286141	105.347	2334	0.045	0.998
LSsample12	LS	West	2	118827876	118933222	105.347	4782	0.022	1
NPsample12	NP	East	3	17873704	17979058	105.355	4407	0.024	0.954
NPsample6	NP	East	3	154527	259881	105.355	106	0.994	1
ZJJsample6	ZJJ	West	4	36006636	36111992	105.357	3929	0.027	0.985
HZsample14	HZ	East	4	74280481	74385840	105.36	249	0.423	1
HZsample14	HZ	East	3	89467338	89572699	105.362	2666	0.04	1
TBsample11	TB	East	8	14502525	14607888	105.364	4562	0.023	0.999
NPsample6	NP	East	2	124302419	124407787	105.369	3697	0.029	0.999
LQsample23	LQ	East	3	8132867	8238239	105.373	4414	0.024	0.993
LPsample5	LP	West	1	139941211	140046591	105.381	4821	0.022	0.996
TBsample7	TB	East	4	128945266	129050648	105.383	4519	0.023	1
NPsample9	NP	East	1	77331740	77437129	105.39	3281	0.032	1
NPsample13	NP	East	5	132894350	132999740	105.391	6597	0.016	0.988
NPsample6	NP	East	5	1105662	1211056	105.395	105	1.004	0.943
NPsample15	NP	East	1	55111311	55216723	105.413	2702	0.039	0.944
JNsample9	JN	East	1	77179243	77284656	105.414	2873	0.037	1
LSsample12	LS	West	1	52233299	52338713	105.415	819	0.129	0.995
NPsample12	NP	East	3	142891758	142997174	105.417	8172	0.013	0.955
WZSsample10	WZS	East	8	1046473	1151889	105.417	6288	0.017	0.998
ZJJsample11	ZJJ	West	4	81522431	81627853	105.423	2637	0.04	0.991
LQsample23	LQ	East	5	19984867	20090290	105.424	5504	0.019	0.999
WZSsample7	WZS	East	1	133819515	133924940	105.426	3300	0.032	0.998
NPsample6	NP	East	4	129087479	129192917	105.439	4421	0.024	0.995
JNsample15	JN	East	3	8461499	8566941	105.443	3688	0.029	0.998
JNsample19	JN	East	6	52384610	52490053	105.444	3101	0.034	0.999
ESsample7	ES	West	4	122441446	122546891	105.446	4281	0.025	0.994
ZJJsample4	ZJJ	West	6	21856590	21962036	105.447	3543	0.03	0.98
LQsample8	LQ	East	8	24791828	24897278	105.451	6847	0.015	1
NPsample11	NP	East	6	77793189	77898641	105.453	4944	0.021	0.982
NPsample5	NP	East	9	55017653	55123105	105.453	2955	0.036	1
HZsample14	HZ	East	2	68039554	68145011	105.458	3378	0.031	0.999
WZSsample13	WZS	East	2	101809849	101915314	105.466	3604	0.029	0.995
TBsample10	TB	East	3	134760174	134865640	105.467	5386	0.02	0.999
NPsample13	NP	East	7	63537424	63642892	105.469	3719	0.028	0.969
HZsample2	HZ	East	7	78722326	78827796	105.471	2591	0.041	0.996
NPsample14	NP	East	7	89780570	89886050	105.481	3209	0.033	0.967
HZsample1	HZ	East	7	47033752	47139233	105.482	2740	0.038	0.999
NPsample14	NP	East	2	49603866	49709347	105.482	3524	0.03	0.99
NPsample13	NP	East	8	72038756	72144238	105.483	3932	0.027	0.977
ZJJsample14	ZJJ	West	9	55017623	55123105	105.483	2962	0.036	0.989
ESsample6	ES	West	9	45813386	45918873	105.488	2953	0.036	0.999
NPsample12	NP	East	3	578745	684238	105.494	714	0.148	0.964
WZSsample5	WZS	East	1	23373613	23479107	105.495	6633	0.016	0.999
WZSsample15	WZS	East	5	48943012	49048507	105.496	3513	0.03	0.996
NPsample1	NP	East	4	91384709	91490206	105.498	4066	0.026	0.96
NPsample15	NP	East	4	49452136	49557636	105.501	3312	0.032	0.975
HZsample11	HZ	East	3	154527	260028	105.502	119	0.887	0.941
WZSsample2	WZS	East	9	81558167	81663669	105.503	5240	0.02	0.999
WZSsample2	WZS	East	9	21167333	21272837	105.505	4052	0.026	1
NPsample9	NP	East	8	24791768	24897278	105.511	6858	0.015	1
ZJJsample4	ZJJ	West	4	34705568	34811082	105.515	4129	0.026	0.986
NPsample13	NP	East	3	93060794	93166314	105.521	3339	0.032	0.979
NPsample13	NP	East	5	112403134	112508659	105.526	4347	0.024	0.993
LQsample23	LQ	East	1	50282246	50387772	105.527	2623	0.04	0.999
NPsample1	NP	East	4	71897952	72003481	105.53	1776	0.059	0.981
NPsample10	NP	East	8	74616276	74721808	105.533	3868	0.027	0.959
HZsample1	HZ	East	7	92932958	93038501	105.544	3241	0.033	1
WZSsample7	WZS	East	3	142647343	142752886	105.544	7261	0.015	0.998
JNsample9	JN	East	8	6895244	7000790	105.547	7255	0.015	0.999
LSsample9	LS	West	4	137311450	137417001	105.552	5296	0.02	0.994
NPsample15	NP	East	6	79706457	79812022	105.566	4066	0.026	0.981
NPsample12	NP	East	3	25914727	26020296	105.57	4728	0.022	0.997
LQsample1	LQ	East	6	38173489	38279063	105.575	107	0.987	0.907
LQsample8	LQ	East	4	135946795	136052373	105.579	5461	0.019	1
NPsample11	NP	East	2	10619607	10725187	105.581	6615	0.016	0.976
NPsample11	NP	East	7	95815682	95921267	105.586	3642	0.029	0.964
NPsample14	NP	East	3	57469969	57575554	105.586	3170	0.033	0.962
CYsample22	CY	East	4	85536744	85642331	105.588	1951	0.054	0.953
NPsample1	NP	East	4	85536744	85642331	105.588	1951	0.054	0.95
NPsample10	NP	East	4	85536744	85642331	105.588	1951	0.054	0.949
ZJJsample15	ZJJ	West	6	38173620	38279212	105.593	117	0.903	0.949
WZSsample15	WZS	East	3	142771789	142877383	105.595	7015	0.015	0.998
NPsample1	NP	East	3	57469967	57575563	105.597	3173	0.033	0.961
WZSsample4	WZS	East	4	74280212	74385808	105.597	269	0.393	1
LSsample12	LS	West	2	136154594	136260193	105.6	4031	0.026	1
WZSsample11	WZS	East	3	82825749	82931350	105.602	3026	0.035	1
WZSsample8	WZS	East	8	69953109	70058719	105.611	4247	0.025	1
NPsample11	NP	East	6	51610761	51716374	105.614	4500	0.023	0.977
NPsample15	NP	East	3	34693491	34799107	105.617	4057	0.026	0.965
WZSsample2	WZS	East	7	94268719	94374338	105.62	3646	0.029	1
CYsample19	CY	East	7	68200017	68305644	105.628	3521	0.03	1
WZSsample7	WZS	East	1	143854007	143959637	105.631	5541	0.019	0.999
NPsample11	NP	East	1	54728096	54833727	105.632	1440	0.073	0.945
WZSsample7	WZS	East	1	27346096	27451728	105.633	5090	0.021	1
ESsample6	ES	West	1	17754079	17859715	105.637	6514	0.016	0.994
NPsample11	NP	East	3	57469969	57575606	105.638	3188	0.033	0.962
WZSsample3	WZS	East	5	46753070	46858708	105.639	4336	0.024	1
NPsample12	NP	East	1	54728096	54833737	105.642	1443	0.073	0.946
NPsample15	NP	East	1	54728096	54833740	105.645	1444	0.073	0.945
WZSsample9	WZS	East	9	84573417	84679061	105.645	4334	0.024	0.997
WZSsample2	WZS	East	8	488562	594214	105.653	4716	0.022	0.999
NPsample14	NP	East	5	112393797	112499451	105.655	4295	0.025	0.992
LPsample19	LP	West	3	869766	975422	105.657	96	1.101	1
JNsample11	JN	East	3	88028269	88133935	105.667	3936	0.027	0.999
NPsample12	NP	East	7	76055625	76161291	105.667	3409	0.031	0.952
ESsample7	ES	West	5	47359603	47465271	105.669	4676	0.023	0.998
WZSsample10	WZS	East	8	488545	594214	105.67	4722	0.022	0.999
HZsample6	HZ	East	6	38490732	38596415	105.684	1125	0.094	0.996
NPsample12	NP	East	2	54969957	55075640	105.684	3869	0.027	0.975
LPsample1A	LP	West	1	27540814	27646499	105.686	4803	0.022	1
NPsample1	NP	East	8	66468154	66573841	105.688	1239	0.085	0.962
CYsample20	CY	East	6	38173489	38279182	105.694	119	0.888	1
NPsample14	NP	East	4	85536744	85642437	105.694	1953	0.054	0.949
NPsample15	NP	East	7	99360821	99466523	105.703	3542	0.03	0.968
WZSsample11	WZS	East	2	136154576	136260279	105.704	4038	0.026	1
JNsample19	JN	East	8	76441739	76547449	105.711	3364	0.031	0.999
HZsample3	HZ	East	4	82916222	83021941	105.72	555	0.19	1
NPsample10	NP	East	8	45887840	45993561	105.722	4146	0.025	0.981
JNsample15	JN	East	3	128796735	128902457	105.723	6082	0.017	0.998
WZSsample10	WZS	East	1	147735025	147840750	105.726	2925	0.036	0.997
NPsample10	NP	East	1	54728096	54833824	105.729	1446	0.073	0.945
NPsample13	NP	East	1	54728096	54833824	105.729	1446	0.073	0.947
HZsample8	HZ	East	3	154505	260236	105.732	131	0.807	1
NPsample10	NP	East	9	38566596	38672329	105.734	3414	0.031	0.96
NPsample12	NP	East	9	19210628	19316364	105.737	3910	0.027	0.969
LPsample1A	LP	West	3	154483	260223	105.741	129	0.82	1
NPsample9	NP	East	6	91616350	91722090	105.741	3127	0.034	1
LPsample1A	LP	West	1	45830783	45936526	105.744	2223	0.048	0.995
NPsample10	NP	East	7	83969962	84075705	105.744	636	0.166	0.986
CYsample10	CY	East	1	55111311	55217056	105.746	2728	0.039	0.968
NPsample12	NP	East	4	90885264	90991010	105.747	1439	0.073	0.979
NPsample10	NP	East	9	53451517	53557272	105.756	3946	0.027	0.944
ESsample6	ES	West	8	92432939	92538695	105.757	6099	0.017	0.998
JNsample18	JN	East	1	133387356	133493113	105.758	3440	0.031	0.987
NPsample12	NP	East	3	57469969	57575731	105.763	3234	0.033	0.964
NPsample11	NP	East	3	100714770	100820536	105.767	4489	0.024	0.99
LSsample12	LS	West	1	45830759	45936526	105.768	2227	0.047	0.996
NPsample10	NP	East	8	85696260	85802031	105.772	2614	0.04	0.947
NPsample11	NP	East	7	81683955	81789728	105.774	3616	0.029	0.967
NPsample15	NP	East	4	43626262	43732035	105.774	2916	0.036	0.986
NPsample14	NP	East	2	31574333	31680108	105.776	5193	0.02	0.963
NPsample11	NP	East	1	53627056	53732835	105.78	2250	0.047	0.968
TBsample10	TB	East	6	37611660	37717440	105.781	496	0.213	1
TBsample7	TB	East	6	37611660	37717440	105.781	496	0.213	1
WZSsample11	WZS	East	7	76691638	76797419	105.782	2638	0.04	0.999
NPsample12	NP	East	8	27961614	28067399	105.786	4337	0.024	0.977
TBsample10	TB	East	3	127163667	127269452	105.786	4409	0.024	0.997
NPsample13	NP	East	4	84034149	84139945	105.797	577	0.183	0.993
WZSsample7	WZS	East	6	36399715	36505514	105.8	3455	0.031	0.999
NPsample10	NP	East	8	85358616	85464420	105.805	2966	0.036	0.938
CYsample10	CY	East	6	38173437	38279253	105.817	131	0.808	0.931
TBsample6	TB	East	4	51723452	51829270	105.819	2531	0.042	1
HZsample9	HZ	East	6	101536102	101641927	105.826	4515	0.023	0.996
NPsample15	NP	East	6	53315051	53420876	105.826	2107	0.05	0.978
NPsample15	NP	East	3	99908009	100013840	105.832	4489	0.024	0.974
NPsample10	NP	East	1	18147480	18253321	105.842	5486	0.019	0.993
LPsample17	LP	West	6	38354822	38460668	105.847	65	1.628	0.969
NPsample14	NP	East	2	46219566	46325418	105.853	4062	0.026	0.979
NPsample14	NP	East	2	103126347	103232200	105.854	5123	0.021	0.988
WZSsample7	WZS	East	2	30195685	30301544	105.86	4041	0.026	1
NPsample13	NP	East	9	35704147	35810007	105.861	4218	0.025	0.962
NPsample10	NP	East	1	51951548	52057416	105.869	3388	0.031	0.964
NPsample14	NP	East	1	88415284	88521152	105.869	3109	0.034	0.949
NPsample15	NP	East	1	88415284	88521152	105.869	3109	0.034	0.949
NPsample15	NP	East	1	102907475	103013343	105.869	3747	0.028	0.954
JNsample19	JN	East	2	139016866	139122736	105.871	3820	0.028	0.994
ESsample6	ES	West	5	84444186	84550059	105.874	2513	0.042	0.991
NPsample10	NP	East	3	23185123	23290999	105.877	5407	0.02	0.986
NPsample10	NP	East	9	31654927	31760805	105.879	3319	0.032	0.964
WZSsample5	WZS	East	4	15793019	15898902	105.884	4023	0.026	0.998
CYsample10	CY	East	6	36873453	36979337	105.885	1550	0.068	0.98
NPsample1	NP	East	1	46629704	46735600	105.897	3227	0.033	0.953
LQsample23	LQ	East	1	65384440	65490337	105.898	2735	0.039	0.999
NPsample12	NP	East	3	59925840	60031743	105.904	4227	0.025	0.967
CYsample10	CY	East	4	106265754	106371661	105.908	4256	0.025	0.976
CYsample22	CY	East	9	64552776	64658692	105.917	5297	0.02	0.985
LQsample23	LQ	East	9	58474063	58579981	105.919	3417	0.031	0.999
NPsample1	NP	East	8	82767334	82873261	105.928	3681	0.029	0.978
NPsample15	NP	East	9	13172983	13278913	105.931	3606	0.029	0.997
LSsample5	LS	West	6	38354734	38460668	105.935	78	1.358	0.962
NPsample1	NP	East	1	18600651	18706585	105.935	4179	0.025	0.969
HZsample9	HZ	East	6	38354732	38460668	105.937	80	1.324	0.963
NPsample11	NP	East	1	45012619	45118555	105.937	3546	0.03	0.962
WZSsample10	WZS	East	4	140054270	140160216	105.947	7073	0.015	1
WZSsample10	WZS	East	9	80853698	80959644	105.947	5948	0.018	0.997
JNsample12	JN	East	9	65080597	65186545	105.949	4884	0.022	0.998
CYsample22	CY	East	5	51868233	51974182	105.95	4134	0.026	0.952
WZSsample13	WZS	East	1	24291997	24397953	105.957	5436	0.019	0.999
TBsample11	TB	East	6	23377649	23483612	105.964	3473	0.031	0.997
TBsample4	TB	East	4	30457837	30563804	105.968	3598	0.029	0.997
JNsample12	JN	East	1	87090506	87196482	105.977	3508	0.03	0.999
WZSsample10	WZS	East	8	1197413	1303390	105.978	6151	0.017	0.999
ZJJsample6	ZJJ	West	4	27251514	27357494	105.981	5822	0.018	0.989
NPsample10	NP	East	9	36391493	36497477	105.985	3972	0.027	0.964
NPsample11	NP	East	4	89075321	89181313	105.993	3154	0.034	0.983
WZSsample2	WZS	East	1	102225866	102331863	105.998	2947	0.036	1
NPsample12	NP	East	4	72134216	72240221	106.006	3698	0.029	0.986
JNsample15	JN	East	3	16820738	16926746	106.009	5042	0.021	0.999
HZsample9	HZ	East	6	45648600	45754610	106.011	3733	0.028	0.995
TBsample8	TB	East	8	16837525	16943538	106.014	3639	0.029	0.999
TBsample9	TB	East	8	16837525	16943538	106.014	3639	0.029	0.999
NPsample2	NP	East	9	68511254	68617276	106.023	5085	0.021	0.996
WZSsample3	WZS	East	4	89867583	89973613	106.031	273	0.388	1
NPsample14	NP	East	3	76147705	76253741	106.037	697	0.152	0.96
JNsample9	JN	East	1	48978698	49084738	106.041	2781	0.038	1
LQsample23	LQ	East	1	117154465	117260517	106.053	4480	0.024	0.998
WZSsample7	WZS	East	6	45648710	45754762	106.053	3764	0.028	1
HZsample14	HZ	East	2	75188854	75294908	106.055	2994	0.035	0.999
CYsample22	CY	East	3	89255625	89361688	106.064	4841	0.022	0.981
WZSsample7	WZS	East	1	37995782	38101846	106.065	6039	0.018	1
LPsample1A	LP	West	1	131858463	131964528	106.066	4648	0.023	0.995
WZSsample3	WZS	East	3	111518268	111624334	106.067	5018	0.021	1
CYsample15	CY	East	6	23213587	23319661	106.075	3556	0.03	0.997
ZJJsample9	ZJJ	West	2	81647497	81753574	106.078	4692	0.023	0.986
CYsample22	CY	East	8	84188855	84294935	106.081	3005	0.035	0.978
WZSsample2	WZS	East	7	13397041	13503126	106.086	4362	0.024	0.999
CYsample16	CY	East	1	133387225	133493314	106.09	3484	0.03	0.999
HZsample2	HZ	East	4	4228495	4334591	106.097	6158	0.017	0.995
WZSsample11	WZS	East	3	100048390	100154498	106.109	4578	0.023	1
JNsample12	JN	East	1	51769318	51875434	106.117	3024	0.035	0.998
CYsample15	CY	East	6	62258531	62364651	106.121	3369	0.031	0.998
JNsample9	JN	East	1	68723781	68829909	106.129	2660	0.04	1
LSsample10	LS	West	2	142548579	142654713	106.135	3924	0.027	0.999
NPsample15	NP	East	8	77913290	78019424	106.135	3206	0.033	0.977
NPsample11	NP	East	4	84522308	84628448	106.141	3694	0.029	0.968
WZSsample5	WZS	East	2	101547810	101653952	106.143	5343	0.02	1
ESsample7	ES	West	7	57486516	57592663	106.148	3565	0.03	0.992
JNsample4	JN	East	3	2708561	2814710	106.15	5832	0.018	0.996
NPsample13	NP	East	9	7961586	8067737	106.152	4917	0.022	0.997
CYsample19	CY	East	7	99430913	99537065	106.153	2893	0.037	1
NPsample10	NP	East	1	63274961	63381117	106.157	3271	0.032	0.978
HZsample14	HZ	East	2	42249056	42355213	106.158	3129	0.034	0.997
NPsample13	NP	East	6	13485292	13591453	106.162	2267	0.047	0.974
TBsample3	TB	East	8	91407228	91513392	106.165	1449	0.073	1
NPsample12	NP	East	1	51531587	51637753	106.167	3085	0.034	0.97
HZsample1	HZ	East	7	99430898	99537065	106.168	2899	0.037	1
JNsample18	JN	East	3	21754091	21860269	106.179	6122	0.017	0.996
HZsample2	HZ	East	9	12565414	12671593	106.18	2737	0.039	0.993
WZSsample8	WZS	East	2	135440581	135546771	106.191	3822	0.028	0.996
WZSsample8	WZS	East	6	38354834	38461027	106.194	68	1.562	0.926
NPsample9	NP	East	8	33664065	33770261	106.197	4627	0.023	1
NPsample11	NP	East	3	18336995	18443193	106.199	6763	0.016	0.996
NPsample5	NP	East	9	21289988	21396190	106.203	3407	0.031	1
TBsample12	TB	East	3	869320	975525	106.206	116	0.916	0.966
JXsample10	JX	West	1	150482760	150588969	106.21	179	0.593	0.944
LSsample3	LS	West	6	6978639	7084848	106.21	5492	0.019	0.997
NPsample12	NP	East	6	35528696	35634905	106.21	4154	0.026	0.976
NPsample12	NP	East	8	100566113	100672322	106.21	4457	0.024	0.989
JNsample13	JN	East	6	91981284	92087507	106.224	1602	0.066	0.99
WZSsample13	WZS	East	3	142023220	142129445	106.226	6605	0.016	0.998
LSsample2	LS	West	7	43135559	43241787	106.229	3131	0.034	1
NPsample12	NP	East	7	85435012	85541241	106.23	3092	0.034	0.968
NPsample15	NP	East	4	89075075	89181313	106.239	3205	0.033	0.984
LSsample12	LS	West	2	122600084	122706326	106.243	5136	0.021	0.998
HZsample9	HZ	East	6	79896749	80002992	106.244	4226	0.025	1
NPsample11	NP	East	1	82230157	82336405	106.249	2319	0.046	0.991
NPsample15	NP	East	7	62566211	62672459	106.249	4202	0.025	0.965
NPsample1	NP	East	4	75644209	75750462	106.254	3134	0.034	0.982
JNsample12	JN	East	9	64653826	64760082	106.257	4182	0.025	1
NPsample14	NP	East	7	88799177	88905440	106.264	3808	0.028	0.968
JNsample18	JN	East	7	7110183	7216449	106.267	3937	0.027	0.999
CYsample10	CY	East	8	62159275	62265544	106.27	3537	0.03	0.98
NPsample13	NP	East	7	83037991	83144262	106.272	3465	0.031	0.97
LSsample12	LS	West	1	41227460	41333734	106.275	5816	0.018	0.999
NPsample9	NP	East	1	61896020	62002305	106.286	3504	0.03	1
NPsample9	NP	East	6	79941377	80047669	106.293	4839	0.022	1
NPsample13	NP	East	4	1259526	1365826	106.301	8993	0.012	0.964
WZSsample15	WZS	East	5	109887415	109993717	106.303	6416	0.017	0.999
NPsample10	NP	East	4	75644209	75750513	106.305	3137	0.034	0.982
NPsample11	NP	East	4	75644209	75750513	106.305	3137	0.034	0.982
WZSsample2	WZS	East	2	149949708	150056015	106.308	5134	0.021	0.996
JNsample11	JN	East	3	36599917	36706227	106.311	4355	0.024	1
NPsample14	NP	East	9	58361237	58467549	106.313	5024	0.021	0.97
WZSsample7	WZS	East	2	48905191	49011508	106.318	1450	0.073	0.999
NPsample14	NP	East	1	57522949	57629272	106.324	3339	0.032	0.948
WZSsample3	WZS	East	7	53836233	53942566	106.334	2317	0.046	1
HZsample1	HZ	East	3	98682935	98789270	106.336	2557	0.042	1
NPsample15	NP	East	1	48899073	49005409	106.337	2698	0.039	0.954
TBsample6	TB	East	4	51087015	51193360	106.346	2574	0.041	1
TBsample7	TB	East	2	144393430	144499776	106.347	5077	0.021	0.998
WZSsample11	WZS	East	5	11541535	11647883	106.349	4858	0.022	0.997
TBsample6	TB	East	3	9288580	9394933	106.354	4320	0.025	0.996
LQsample15	LQ	East	3	133470447	133576809	106.363	4245	0.025	0.995
WZSsample2	WZS	East	1	119219205	119325567	106.363	3407	0.031	1
CYsample15	CY	East	1	96366783	96473147	106.365	69	1.542	1
NPsample6	NP	East	1	62632659	62739024	106.366	3634	0.029	1
NPsample6	NP	East	1	88587902	88694270	106.369	2912	0.037	1
JXsample5	JX	West	1	96366784	96473158	106.375	71	1.498	1
WZSsample4	WZS	East	2	138190718	138297095	106.378	4863	0.022	0.998
NPsample15	NP	East	2	74048175	74154555	106.381	5101	0.021	0.992
HZsample2	HZ	East	5	76228316	76334701	106.386	4092	0.026	0.994
HZsample14	HZ	East	2	43926677	44033066	106.39	2994	0.036	1
NPsample12	NP	East	1	50252433	50358822	106.39	3218	0.033	0.955
NPsample10	NP	East	4	96722028	96828419	106.392	2945	0.036	0.956
NPsample14	NP	East	1	50252433	50358827	106.395	3219	0.033	0.955
LSsample11	LS	West	4	125243733	125350129	106.397	4483	0.024	0.997
ZJJsample8	ZJJ	West	6	99639605	99746007	106.403	319	0.334	0.994
JNsample15	JN	East	3	69772971	69879376	106.406	3619	0.029	1
WZSsample2	WZS	East	1	116237099	116343505	106.407	4742	0.022	1
NPsample10	NP	East	3	117139487	117245902	106.416	7801	0.014	0.99
HZsample11	HZ	East	6	37210369	37316787	106.419	839	0.127	1
NPsample15	NP	East	9	35807384	35913805	106.422	3993	0.027	0.959
[truncated: 8,571 more rows]

## Sheet: Table S7
Table S7. Number of mutations and mutation load in each individual.
Individual	Population	Lineage	Number of SYN			Number of TOL			Number of DEL			Number of LOF			Masked load			Realized load			TOL load	DEL load	LOF load	Total load
			Het.	Hom.	Total	Het.	Hom.	Total	Het.	Hom.	Total	Het.	Hom.	Total	TOL	DEL	LOF	TOL	DEL	LOF
CYsample10	CY	East	87	6	93	150	6	156	12	1	13	10	0	10	1.6129	0.129032	0.107527	0.0645161	0.0107527	0	0.0740741	0.142857	0	0.0833333
CYsample11	CY	East	1474	198	1672	2055	229	2284	134	13	147	63	9	72	1.22907	0.0801435	0.0376794	0.136962	0.00777512	0.00538278	0.182252	0.1625	0.222222	0.182573
CYsample12	CY	East	1379	175	1554	1905	247	2152	146	17	163	57	8	65	1.22587	0.0939511	0.0366795	0.158945	0.0109395	0.00514801	0.205919	0.188889	0.219178	0.197628
CYsample13	CY	East	1492	191	1683	2072	238	2310	132	22	154	65	8	73	1.23113	0.0784314	0.0386215	0.141414	0.0130719	0.00475342	0.186813	0.25	0.197531	0.233463
CYsample14	CY	East	1422	221	1643	1968	280	2248	139	20	159	59	7	66	1.19781	0.0846013	0.0359099	0.17042	0.0121729	0.0042605	0.221519	0.223464	0.191781	0.214286
CYsample15	CY	East	1490	201	1691	1937	274	2211	142	20	162	48	9	57	1.14548	0.083974	0.0283856	0.162034	0.0118273	0.00532229	0.220523	0.21978	0.272727	0.233871
CYsample16	CY	East	1337	253	1590	1943	315	2258	119	19	138	68	10	78	1.22201	0.0748428	0.0427673	0.198113	0.0119497	0.00628931	0.24485	0.242038	0.227273	0.236735
CYsample19	CY	East	1434	195	1629	1975	309	2284	128	17	145	51	7	58	1.2124	0.0785758	0.0313076	0.189687	0.0104359	0.00429711	0.238334	0.209877	0.215385	0.211454
CYsample20	CY	East	1385	188	1573	2022	276	2298	121	20	141	50	8	58	1.28544	0.0769231	0.0317864	0.175461	0.0127146	0.00508582	0.214452	0.248447	0.242424	0.246696
CYsample21	CY	East	1468	183	1651	2104	260	2364	130	16	146	66	6	72	1.27438	0.0787402	0.0399758	0.15748	0.0096911	0.00363416	0.198171	0.197531	0.153846	0.183333
CYsample22	CY	East	93	5	98	148	11	159	14	2	16	11	1	12	1.5102	0.142857	0.112245	0.112245	0.0204082	0.0102041	0.129412	0.222222	0.153846	0.193548
CYsample4	CY	East	1382	181	1563	1955	225	2180	148	13	161	52	10	62	1.2508	0.0946897	0.0332694	0.143954	0.00831734	0.00639795	0.18711	0.149425	0.277778	0.186992
CYsample5	CY	East	1458	206	1664	1993	294	2287	120	26	146	59	9	68	1.19772	0.0721154	0.0354567	0.176683	0.015625	0.00540865	0.227819	0.302326	0.233766	0.281124
CYsample6	CY	East	1538	164	1702	2053	246	2299	142	16	158	56	11	67	1.20623	0.0834313	0.0329025	0.144536	0.00940071	0.00646298	0.19332	0.183908	0.282051	0.214286
CYsample8	CY	East	1469	173	1642	2077	252	2329	129	15	144	70	5	75	1.26492	0.0785627	0.0426309	0.153471	0.0091352	0.00304507	0.195273	0.188679	0.125	0.167364
ESsample1	ES	West	1274	338	1612	1801	459	2260	136	44	180	60	11	71	1.11725	0.0843672	0.0372208	0.284739	0.0272953	0.00682382	0.337624	0.392857	0.268293	0.359477
ESsample10	ES	West	1221	317	1538	1729	413	2142	141	27	168	52	8	60	1.12419	0.0916775	0.0338101	0.268531	0.0175553	0.00520156	0.323288	0.276923	0.235294	0.26616
ESsample11	ES	West	1275	305	1580	1734	426	2160	122	32	154	55	5	60	1.09747	0.0772152	0.0348101	0.26962	0.0202532	0.00316456	0.329466	0.344086	0.153846	0.294821
ESsample13	ES	West	1185	346	1531	1612	491	2103	127	32	159	55	14	69	1.05291	0.0829523	0.0359242	0.320705	0.0209014	0.00914435	0.378566	0.335079	0.337349	0.335766
ESsample6	ES	West	904	545	1449	1204	721	1925	97	60	157	40	17	57	0.830918	0.0669427	0.0276052	0.497585	0.0414079	0.0117322	0.544974	0.552995	0.459459	0.52921
ESsample7	ES	West	1040	462	1502	1409	597	2006	100	53	153	38	15	53	0.938083	0.0665779	0.0252996	0.39747	0.0352863	0.00998668	0.458701	0.514563	0.441176	0.49635
HZsample1	HZ	East	1402	169	1571	1813	262	2075	126	14	140	52	9	61	1.15404	0.0802037	0.0330999	0.166773	0.00891152	0.00572884	0.224219	0.181818	0.257143	0.205357
HZsample11	HZ	East	1356	179	1535	1857	270	2127	120	26	146	55	9	64	1.20977	0.0781759	0.0358306	0.175896	0.0169381	0.00586319	0.225282	0.302326	0.246575	0.285714
HZsample12	HZ	East	1342	190	1532	1814	273	2087	126	24	150	52	10	62	1.18407	0.0822454	0.0339426	0.178198	0.0156658	0.00652742	0.231356	0.275862	0.277778	0.276423
HZsample13	HZ	East	1394	188	1582	1892	277	2169	131	27	158	55	9	64	1.19595	0.0828066	0.0347661	0.175095	0.017067	0.005689	0.226492	0.291892	0.246575	0.27907
HZsample14	HZ	East	1203	265	1468	1606	370	1976	109	22	131	40	13	53	1.09401	0.0742507	0.027248	0.252044	0.0149864	0.00885559	0.315431	0.287582	0.393939	0.319635
HZsample2	HZ	East	1128	194	1322	1443	291	1734	88	23	111	42	10	52	1.09153	0.0665658	0.03177	0.220121	0.0173979	0.0075643	0.287407	0.343284	0.322581	0.336735
HZsample3	HZ	East	1202	200	1402	1631	253	1884	110	10	120	45	4	49	1.16334	0.0784593	0.032097	0.180456	0.00713267	0.00285307	0.236781	0.153846	0.150943	0.153005
HZsample4	HZ	East	1448	124	1572	1915	178	2093	129	12	141	49	8	57	1.21819	0.0820611	0.0311705	0.113232	0.00763359	0.00508906	0.156759	0.156863	0.246154	0.183486
HZsample5	HZ	East	1145	215	1360	1537	305	1842	102	26	128	39	9	48	1.13015	0.075	0.0286765	0.224265	0.0191176	0.00661765	0.284117	0.337662	0.315789	0.331754
HZsample6	HZ	East	940	263	1203	1348	346	1694	81	19	100	29	15	44	1.12053	0.0673317	0.0241064	0.287614	0.0157938	0.0124688	0.339216	0.319328	0.508475	0.382022
HZsample7	HZ	East	1260	192	1452	1779	276	2055	122	14	136	55	6	61	1.22521	0.084022	0.0378788	0.190083	0.00964187	0.00413223	0.236808	0.186667	0.179104	0.184332
HZsample8	HZ	East	1254	197	1451	1793	267	2060	127	20	147	54	5	59	1.2357	0.0875258	0.0372157	0.184011	0.0137836	0.0034459	0.22948	0.239521	0.15625	0.21645
HZsample9	HZ	East	1119	209	1328	1540	294	1834	114	28	142	40	6	46	1.15964	0.0858434	0.0301205	0.221386	0.0210843	0.00451807	0.276316	0.329412	0.230769	0.306306
JNsample1	JN	East	1347	214	1561	2000	298	2298	132	30	162	49	10	59	1.28123	0.0845612	0.0313901	0.190903	0.0192184	0.00640615	0.229584	0.3125	0.289855	0.306513
JNsample10	JN	East	1367	221	1588	1994	309	2303	126	13	139	55	10	65	1.25567	0.0793451	0.0346348	0.194584	0.0081864	0.00629723	0.2366	0.171053	0.266667	0.202643
JNsample11	JN	East	1323	239	1562	1837	349	2186	125	18	143	61	10	71	1.17606	0.0800256	0.0390525	0.223431	0.0115237	0.00640205	0.275345	0.223602	0.246914	0.231405
JNsample12	JN	East	1370	202	1572	1949	328	2277	139	24	163	51	7	58	1.23982	0.0884224	0.0324427	0.208651	0.0152672	0.00445293	0.251823	0.256684	0.215385	0.246032
JNsample13	JN	East	1278	291	1569	1817	406	2223	119	25	144	45	11	56	1.15806	0.0758445	0.0286807	0.258764	0.0159337	0.00701083	0.308863	0.295858	0.328358	0.305085
JNsample14	JN	East	1285	219	1504	1812	341	2153	135	24	159	56	13	69	1.20479	0.0897606	0.037234	0.226729	0.0159574	0.00864362	0.273456	0.262295	0.317073	0.279245
JNsample15	JN	East	1212	251	1463	1697	368	2065	101	19	120	46	14	60	1.15995	0.0690362	0.0314422	0.251538	0.012987	0.00956938	0.302507	0.273381	0.378378	0.309859
JNsample17	JN	East	1289	222	1511	1870	272	2142	116	19	135	52	10	62	1.23759	0.0767704	0.0344143	0.180013	0.0125745	0.00661813	0.225352	0.246753	0.277778	0.256637
JNsample18	JN	East	1167	278	1445	1783	378	2161	119	28	147	45	15	60	1.23391	0.0823529	0.0311419	0.261592	0.0193772	0.0103806	0.297755	0.32	0.4	0.344
JNsample19	JN	East	1229	249	1478	1719	364	2083	129	13	142	45	8	53	1.16306	0.0872801	0.0304465	0.246279	0.00879567	0.00541272	0.297507	0.167742	0.262295	0.194444
JNsample21	JN	East	1343	226	1569	1990	300	2290	143	20	163	57	11	68	1.26832	0.0911409	0.0363289	0.191205	0.012747	0.00701083	0.23166	0.218579	0.278481	0.236641
JNsample4	JN	East	1302	234	1536	1915	337	2252	134	17	151	57	5	62	1.24674	0.0872396	0.0371094	0.219401	0.0110677	0.00325521	0.260332	0.202381	0.149254	0.187234
JNsample5	JN	East	1286	232	1518	1939	305	2244	128	17	145	59	7	66	1.27734	0.0843215	0.0388669	0.200922	0.0111989	0.00461133	0.23931	0.209877	0.191781	0.204255
JNsample7	JN	East	1418	218	1636	2059	325	2384	152	16	168	60	8	68	1.25856	0.0929095	0.0366748	0.198655	0.00977995	0.00488998	0.239941	0.173913	0.210526	0.184615
JNsample9	JN	East	1366	228	1594	2048	303	2351	134	22	156	60	5	65	1.28482	0.0840652	0.0376412	0.190088	0.0138018	0.00313676	0.228335	0.247191	0.142857	0.217742
JXsample10	JX	West	1339	260	1599	1854	348	2202	143	22	165	57	5	62	1.15947	0.0894309	0.0356473	0.217636	0.0137586	0.00312695	0.272941	0.235294	0.149254	0.212598
JXsample13	JX	West	1274	265	1539	1768	352	2120	142	23	165	61	8	69	1.1488	0.0922677	0.0396361	0.22872	0.0149448	0.00519818	0.28479	0.244681	0.207792	0.233962
JXsample15	JX	West	1375	243	1618	1845	359	2204	129	32	161	62	13	75	1.1403	0.0797281	0.0383189	0.221879	0.0197775	0.00803461	0.28014	0.331606	0.295455	0.320285
JXsample17	JX	West	1400	270	1670	1964	344	2308	133	32	165	67	7	74	1.17605	0.0796407	0.0401198	0.205988	0.0191617	0.00419162	0.259427	0.324873	0.17284	0.280576
JXsample18	JX	West	1198	300	1498	1632	444	2076	108	35	143	54	17	71	1.08945	0.0720961	0.0360481	0.296395	0.0233645	0.0113485	0.352381	0.393258	0.386364	0.390977
JXsample2	JX	West	1180	310	1490	1595	411	2006	135	32	167	49	10	59	1.07047	0.090604	0.0328859	0.275839	0.0214765	0.00671141	0.340091	0.321608	0.289855	0.313433
JXsample20	JX	West	1371	236	1607	1857	329	2186	140	31	171	51	7	58	1.15557	0.0871189	0.0317362	0.204729	0.0192906	0.00435594	0.26163	0.306931	0.215385	0.284644
JXsample22	JX	West	1269	223	1492	1728	348	2076	113	30	143	45	8	53	1.15818	0.0757373	0.0301609	0.233244	0.0201072	0.00536193	0.287129	0.346821	0.262295	0.324786
JXsample23	JX	West	1126	301	1427	1623	419	2042	125	25	150	54	10	64	1.13735	0.0875964	0.0378416	0.293623	0.0175193	0.00700771	0.340512	0.285714	0.27027	0.281124
JXsample25	JX	West	1056	283	1339	1482	420	1902	121	30	151	54	13	67	1.1068	0.0903659	0.0403286	0.313667	0.0224048	0.00970874	0.361757	0.331492	0.325	0.329502
JXsample3	JX	West	1290	266	1556	1800	378	2178	132	34	166	47	7	54	1.15681	0.0848329	0.0302057	0.242931	0.0218509	0.00449871	0.295775	0.34	0.229508	0.314176
JXsample4	JX	West	1257	237	1494	1757	334	2091	144	28	172	64	8	72	1.17604	0.0963855	0.042838	0.223561	0.0187416	0.00535475	0.275464	0.28	0.2	0.257143
JXsample5	JX	West	1331	239	1570	1763	353	2116	133	25	158	50	11	61	1.12293	0.0847134	0.0318471	0.224841	0.0159236	0.00700637	0.285946	0.273224	0.305556	0.282353
JXsample8	JX	West	1344	274	1618	1821	409	2230	119	37	156	58	12	70	1.12546	0.0735476	0.0358467	0.252781	0.0228677	0.00741656	0.309966	0.38342	0.292683	0.356364
JXsample9	JX	West	1289	241	1530	1800	358	2158	131	29	160	46	12	58	1.17647	0.0856209	0.0300654	0.233987	0.0189542	0.00784314	0.284579	0.306878	0.342857	0.316602
LPsample1	LP	West	1337	302	1639	1844	463	2307	124	41	165	40	10	50	1.12508	0.0756559	0.0244051	0.282489	0.0250153	0.00610128	0.334296	0.398058	0.333333	0.383459
LPsample10	LP	West	1407	273	1680	2038	365	2403	146	26	172	49	11	60	1.2131	0.0869048	0.0291667	0.217262	0.0154762	0.00654762	0.263728	0.262626	0.309859	0.275093
LPsample11	LP	West	1386	302	1688	2031	404	2435	142	31	173	55	15	70	1.2032	0.0841232	0.0325829	0.239336	0.0183649	0.00888626	0.284607	0.303922	0.352941	0.318339
LPsample13	LP	West	1438	269	1707	2005	414	2419	139	34	173	58	9	67	1.17458	0.0814294	0.0339777	0.242531	0.019918	0.00527241	0.29227	0.328502	0.236842	0.303887
LPsample14	LP	West	1382	296	1678	1874	410	2284	135	36	171	49	13	62	1.11681	0.0804529	0.0292014	0.244338	0.0214541	0.00774732	0.30438	0.347826	0.346667	0.347518
LPsample16	LP	West	1477	285	1762	2090	364	2454	132	36	168	60	18	78	1.18615	0.0749149	0.0340522	0.206583	0.0204313	0.0102157	0.258339	0.352941	0.375	0.36
LPsample17	LP	West	1490	275	1765	2082	342	2424	162	34	196	60	9	69	1.1796	0.0917847	0.0339943	0.193768	0.0192635	0.00509915	0.247289	0.295652	0.230769	0.279221
LPsample19	LP	West	1473	289	1762	2018	432	2450	150	28	178	66	12	78	1.14529	0.0851305	0.0374574	0.245176	0.015891	0.00681044	0.299792	0.271845	0.266667	0.27027
LPsample1A	LP	West	1266	368	1634	1736	529	2265	135	53	188	49	16	65	1.06242	0.0826193	0.0299878	0.323745	0.0324357	0.00979192	0.378669	0.439834	0.395062	0.428571
LPsample2	LP	West	1448	266	1714	1974	385	2359	148	27	175	63	14	77	1.15169	0.0863477	0.0367561	0.224621	0.0157526	0.00816803	0.280612	0.267327	0.307692	0.279863
LPsample4	LP	West	1505	293	1798	2018	372	2390	170	28	198	61	8	69	1.12236	0.0945495	0.0339266	0.206897	0.0155729	0.00444939	0.26937	0.247788	0.207792	0.237624
LPsample5	LP	West	1358	316	1674	1904	440	2344	141	29	170	51	10	61	1.1374	0.0842294	0.0304659	0.262843	0.0173238	0.00597372	0.316092	0.291457	0.28169	0.288889
LPsample7	LP	West	1408	294	1702	1975	396	2371	137	36	173	52	8	60	1.1604	0.0804935	0.0305523	0.232667	0.0211516	0.00470035	0.286231	0.344498	0.235294	0.31769
LPsample8	LP	West	1487	258	1745	2073	375	2448	141	35	176	69	10	79	1.18797	0.0808023	0.0395415	0.2149	0.0200573	0.00573066	0.265675	0.331754	0.224719	0.3
LPsample9	LP	West	1461	261	1722	2038	361	2399	134	31	165	52	16	68	1.18351	0.0778165	0.0301974	0.20964	0.0180023	0.00929152	0.261594	0.316327	0.380952	0.335714
LQsample1	LQ	East	1284	270	1554	1813	378	2191	106	31	137	43	11	54	1.16667	0.0682111	0.0276705	0.243243	0.0199485	0.00707851	0.294278	0.369048	0.338462	0.360515
LQsample15	LQ	East	1455	202	1657	1979	309	2288	152	22	174	55	5	60	1.19433	0.091732	0.0331925	0.186482	0.013277	0.0030175	0.237967	0.22449	0.153846	0.206897
LQsample16	LQ	East	1376	225	1601	1942	278	2220	148	27	175	51	6	57	1.21299	0.0924422	0.0318551	0.173641	0.0168645	0.00374766	0.222578	0.267327	0.190476	0.249057
LQsample23	LQ	East	1342	265	1607	1865	364	2229	142	21	163	49	10	59	1.16055	0.0883634	0.0304916	0.226509	0.0130678	0.00622278	0.280756	0.228261	0.289855	0.245059
LQsample25	LQ	East	1143	350	1493	1672	445	2117	121	34	155	48	11	59	1.11989	0.0810449	0.03215	0.298058	0.0227729	0.00736772	0.347385	0.359788	0.314286	0.34749
LQsample8	LQ	East	1253	265	1518	1733	397	2130	150	20	170	57	7	64	1.14163	0.0988142	0.0375494	0.261528	0.0131752	0.00461133	0.314207	0.210526	0.197183	0.206897
LSsample1	LS	West	1382	311	1693	1957	415	2372	134	36	170	50	10	60	1.15594	0.0791494	0.0295334	0.245127	0.021264	0.00590667	0.297811	0.349515	0.285714	0.333333
LSsample10	LS	West	1400	281	1681	2028	392	2420	138	38	176	60	10	70	1.20642	0.082094	0.035693	0.233195	0.0226056	0.00594884	0.278805	0.35514	0.25	0.326531
LSsample11	LS	West	1225	348	1573	1795	483	2278	136	42	178	63	12	75	1.14113	0.086459	0.0400509	0.307057	0.0267006	0.00762873	0.349873	0.381818	0.275862	0.351792
LSsample12	LS	West	1147	402	1549	1659	573	2232	118	46	164	51	18	69	1.07101	0.0761782	0.0329245	0.369916	0.0296966	0.0116204	0.408556	0.438095	0.413793	0.430976
LSsample13	LS	West	1383	294	1677	1905	407	2312	147	36	183	54	13	67	1.13596	0.0876565	0.0322004	0.242695	0.0214669	0.00775194	0.299375	0.328767	0.325	0.327759
LSsample14	LS	West	1315	296	1611	1896	399	2295	137	38	175	61	4	65	1.17691	0.0850403	0.0378647	0.247672	0.0235878	0.00248293	0.296214	0.356808	0.115942	0.297872
LSsample15	LS	West	1329	300	1629	1850	414	2264	135	38	173	55	13	68	1.13567	0.0828729	0.033763	0.254144	0.0233272	0.00798036	0.309186	0.36019	0.320988	0.349315
LSsample2	LS	West	1376	275	1651	1881	432	2313	140	44	184	53	11	64	1.13931	0.0847971	0.0321018	0.26166	0.0266505	0.00666263	0.314754	0.385965	0.293333	0.363036
LSsample3	LS	West	1332	253	1585	1937	456	2393	156	36	192	68	8	76	1.22208	0.0984227	0.0429022	0.287697	0.0227129	0.00504732	0.320112	0.315789	0.190476	0.282051
LSsample4	LS	West	1414	297	1711	2002	392	2394	144	44	188	60	13	73	1.17008	0.0841613	0.0350672	0.229106	0.025716	0.0075979	0.281407	0.37931	0.302326	0.358491
LSsample5	LS	West	1308	285	1593	1934	376	2310	145	32	177	68	10	78	1.21406	0.0910232	0.0426868	0.236033	0.0200879	0.00627746	0.27997	0.30622	0.227273	0.282828
LSsample6	LS	West	1406	276	1682	1984	413	2397	149	38	187	56	12	68	1.17955	0.088585	0.0332937	0.245541	0.0225922	0.00713436	0.29395	0.337778	0.3	0.327869
LSsample7	LS	West	1411	293	1704	2016	377	2393	142	32	174	53	7	60	1.1831	0.0833333	0.0311033	0.221244	0.0187793	0.00410798	0.272202	0.31068	0.208955	0.285714
LSsample8	LS	West	1277	360	1637	1699	489	2188	131	41	172	49	12	61	1.03787	0.0800244	0.0299328	0.298717	0.0250458	0.00733048	0.365334	0.384977	0.328767	0.370629
LSsample9	LS	West	1145	352	1497	1683	480	2163	125	41	166	60	12	72	1.12425	0.0835003	0.0400802	0.320641	0.0273881	0.00801603	0.363224	0.396135	0.285714	0.364261
NPsample1	NP	East	94	10	104	181	17	198	19	1	20	12	0	12	1.74038	0.182692	0.115385	0.163462	0.00961538	0	0.15814	0.0952381	0	0.0606061
NPsample10	NP	East	79	16	95	145	26	171	15	3	18	9	0	9	1.52632	0.157895	0.0947368	0.273684	0.0315789	0	0.263959	0.285714	0	0.2
NPsample11	NP	East	91	16	107	159	33	192	17	3	20	13	0	13	1.48598	0.158879	0.121495	0.308411	0.0280374	0	0.293333	0.26087	0	0.166667
NPsample12	NP	East	93	14	107	171	18	189	20	0	20	12	0	12	1.59813	0.186916	0.11215	0.168224	0	0	0.173913	0	0	0
NPsample13	NP	East	92	11	103	156	26	182	21	3	24	13	0	13	1.51456	0.203883	0.126214	0.252427	0.0291262	0	0.25	0.222222	0	0.15
NPsample14	NP	East	92	12	104	164	12	176	20	0	20	10	0	10	1.57692	0.192308	0.0961538	0.115385	0	0	0.12766	0	0	0
NPsample15	NP	East	91	14	105	163	18	181	20	1	21	12	0	12	1.55238	0.190476	0.114286	0.171429	0.00952381	0	0.180905	0.0909091	0	0.0588235
NPsample2	NP	East	1235	233	1468	1765	292	2057	115	27	142	47	8	55	1.20232	0.0783379	0.0320163	0.19891	0.0183924	0.00544959	0.248616	0.319527	0.253968	0.301724
NPsample3	NP	East	1286	208	1494	1796	309	2105	133	23	156	52	11	63	1.20214	0.0890228	0.0348059	0.206827	0.0153949	0.00736278	0.256007	0.256983	0.297297	0.268775
NPsample4	NP	East	1267	205	1472	1800	255	2055	116	26	142	51	11	62	1.22283	0.0788043	0.0346467	0.173234	0.017663	0.00747283	0.220779	0.309524	0.30137	0.307054
NPsample5	NP	East	1200	253	1453	1628	320	1948	113	34	147	56	11	67	1.12044	0.0777701	0.0385409	0.220234	0.0233999	0.00757054	0.282187	0.375691	0.282051	0.34749
NPsample6	NP	East	1131	262	1393	1586	360	1946	110	37	147	54	9	63	1.13855	0.0789663	0.0387653	0.258435	0.0265614	0.00646088	0.312229	0.402174	0.25	0.359375
NPsample7	NP	East	1270	242	1512	1801	289	2090	132	23	155	54	8	62	1.19114	0.0873016	0.0357143	0.191138	0.0152116	0.00529101	0.242959	0.258427	0.228571	0.25
NPsample8	NP	East	1373	184	1557	1910	226	2136	144	18	162	51	8	59	1.22672	0.0924855	0.0327553	0.145151	0.0115607	0.00513809	0.191363	0.2	0.238806	0.210526
NPsample9	NP	East	1324	218	1542	1776	287	2063	129	26	155	51	6	57	1.15175	0.0836576	0.0330739	0.186122	0.0168612	0.00389105	0.244255	0.287293	0.190476	0.262295
PBsample1	PB	West	955	618	1573	1250	858	2108	92	67	159	41	16	57	0.79466	0.058487	0.0260648	0.545455	0.0425938	0.0101716	0.578557	0.59292	0.438356	0.555184
PBsample2	PB	West	928	623	1551	1196	870	2066	90	69	159	44	17	61	0.771115	0.0580271	0.0283688	0.560928	0.0444874	0.0109607	0.592643	0.605263	0.435897	0.562092
PBsample3	PB	West	919	628	1547	1203	868	2071	90	67	157	42	16	58	0.777634	0.0581771	0.0271493	0.561086	0.0433096	0.0103426	0.590677	0.598214	0.432432	0.557047
PBsample4	PB	West	853	635	1488	1125	873	1998	91	68	159	35	17	52	0.756048	0.0611559	0.0235215	0.586694	0.0456989	0.0114247	0.60815	0.599119	0.492754	0.574324
PBsample5	PB	West	898	624	1522	1202	864	2066	92	67	159	38	16	54	0.78975	0.0604468	0.0249671	0.567674	0.044021	0.0105125	0.589761	0.59292	0.457143	0.560811
PBsample6	PB	West	744	683	1427	1007	913	1920	66	70	136	29	22	51	0.705676	0.0462509	0.0203224	0.639804	0.049054	0.015417	0.644546	0.679612	0.60274	0.659498
PBsample7	PB	West	881	652	1533	1163	880	2043	76	74	150	28	20	48	0.758643	0.049576	0.0182648	0.574038	0.0482714	0.0130463	0.602121	0.660714	0.588235	0.643836
PBsample8	PB	West	930	647	1577	1182	871	2053	71	75	146	38	20	58	0.749524	0.0450222	0.0240964	0.552315	0.0475587	0.0126823	0.595759	0.678733	0.512821	0.635452
TBsample10	TB	East	677	620	1297	1010	876	1886	75	61	136	44	22	66	0.77872	0.0578258	0.0339244	0.675405	0.0470316	0.0169622	0.634323	0.619289	0.5	0.582456
TBsample11	TB	East	703	617	1320	1035	838	1873	72	60	132	31	24	55	0.784091	0.0545455	0.0234848	0.634848	0.0454545	0.0181818	0.618222	0.625	0.607595	0.619926
TBsample12	TB	East	670	631	1301	1041	864	1905	86	59	145	30	23	53	0.800154	0.066103	0.0230592	0.664105	0.0453497	0.0176787	0.624052	0.578431	0.605263	0.585714
TBsample3	TB	East	642	636	1278	928	888	1816	72	72	144	34	23	57	0.726135	0.056338	0.0266041	0.694836	0.056338	0.0179969	0.656805	0.666667	0.575	0.641892
TBsample4	TB	East	705	612	1317	1078	851	1929	74	67	141	35	21	56	0.818527	0.0561883	0.0265756	0.646166	0.0508732	0.0159453	0.61223	0.644231	0.545455	0.617544
TBsample5	TB	East	707	613	1320	1061	857	1918	75	66	141	30	26	56	0.803788	0.0568182	0.0227273	0.649242	0.05	0.019697	0.617658	0.637681	0.634146	0.636678
TBsample6	TB	East	666	654	1320	1009	917	1926	63	72	135	37	27	64	0.764394	0.0477273	0.0280303	0.694697	0.0545455	0.0204545	0.645093	0.695652	0.593407	0.66443
TBsample7	TB	East	657	619	1276	990	877	1867	68	70	138	27	26	53	0.775862	0.0532915	0.0211599	0.687304	0.0548589	0.0203762	0.639213	0.673077	0.658228	0.66899
TBsample8	TB	East	640	645	1285	943	907	1850	78	65	143	36	23	59	0.733852	0.0607004	0.0280156	0.705837	0.0505837	0.0178988	0.657962	0.625	0.560976	0.606897
TBsample9	TB	East	694	616	1310	1053	834	1887	74	71	145	42	24	66	0.803817	0.0564885	0.0320611	0.636641	0.0541985	0.0183206	0.61301	0.657407	0.533333	0.620915
WZSsample10	WZS	East	1303	298	1601	1774	413	2187	117	28	145	47	17	64	1.10806	0.0730793	0.0293567	0.257964	0.0174891	0.0106184	0.317692	0.323699	0.419753	0.354331
WZSsample11	WZS	East	1278	334	1612	1733	438	2171	123	26	149	42	13	55	1.07506	0.0763027	0.0260546	0.271712	0.016129	0.00806452	0.335761	0.297143	0.382353	0.320988
WZSsample13	WZS	East	1311	297	1608	1776	368	2144	125	33	158	41	13	54	1.10448	0.0777363	0.0254975	0.228856	0.0205224	0.00808458	0.292994	0.34555	0.38806	0.356589
WZSsample15	WZS	East	1194	394	1588	1635	490	2125	120	33	153	52	13	65	1.0296	0.0755668	0.0327456	0.308564	0.0207809	0.0081864	0.374761	0.354839	0.333333	0.348485
WZSsample2	WZS	East	1198	393	1591	1695	482	2177	118	36	154	50	13	63	1.06537	0.0741672	0.0314268	0.302954	0.0226273	0.00817096	0.362542	0.378947	0.342105	0.368421
WZSsample3	WZS	East	1247	348	1595	1692	457	2149	124	31	155	52	17	69	1.06082	0.0777429	0.0326019	0.28652	0.0194357	0.0106583	0.350729	0.333333	0.395349	0.352941
WZSsample4	WZS	East	1232	349	1581	1699	431	2130	137	28	165	44	13	57	1.07464	0.086654	0.0278305	0.272612	0.0177103	0.00822264	0.336587	0.290155	0.371429	0.311787
WZSsample5	WZS	East	1228	324	1552	1750	395	2145	126	24	150	46	12	58	1.12758	0.0811856	0.0296392	0.25451	0.0154639	0.00773196	0.311024	0.275862	0.342857	0.295082
WZSsample7	WZS	East	1180	398	1578	1528	507	2035	102	38	140	42	19	61	0.968314	0.0646388	0.026616	0.321293	0.0240811	0.0120406	0.398899	0.426966	0.475	0.44186
WZSsample8	WZS	East	1273	301	1574	1758	395	2153	139	24	163	48	10	58	1.1169	0.08831	0.0304956	0.250953	0.0152478	0.00635324	0.310047	0.256684	0.294118	0.266667
WZSsample9	WZS	East	1372	287	1659	1847	410	2257	134	30	164	49	12	61	1.11332	0.0807715	0.0295359	0.247137	0.0180832	0.00723327	0.307462	0.309278	0.328767	0.314607
ZJJsample10	ZJJ	West	1063	360	1423	1401	492	1893	112	43	155	36	8	44	0.98454	0.078707	0.0252987	0.345748	0.0302178	0.00562193	0.412579	0.434343	0.307692	0.408
ZJJsample11	ZJJ	West	1178	362	1540	1594	493	2087	131	42	173	43	10	53	1.03506	0.0850649	0.0279221	0.32013	0.0272727	0.00649351	0.382171	0.390698	0.31746	0.374101
ZJJsample13	ZJJ	West	1200	312	1512	1579	455	2034	115	38	153	32	7	39	1.04431	0.0760582	0.021164	0.300926	0.0251323	0.00462963	0.365609	0.397906	0.304348	0.379747
ZJJsample14	ZJJ	West	905	374	1279	1259	503	1762	78	42	120	34	10	44	0.984363	0.0609851	0.0265833	0.393276	0.0328382	0.00781861	0.44415	0.518519	0.37037	0.481481
ZJJsample15	ZJJ	West	1083	353	1436	1433	482	1915	109	34	143	45	5	50	0.997911	0.0759053	0.031337	0.335655	0.0236769	0.00348189	0.402169	0.384181	0.181818	0.336207
ZJJsample17	ZJJ	West	1057	359	1416	1472	460	1932	104	47	151	46	10	56	1.03955	0.0734463	0.0324859	0.324859	0.0331921	0.00706215	0.384615	0.474747	0.30303	0.431818
ZJJsample4	ZJJ	West	848	317	1165	1140	455	1595	78	33	111	32	7	39	0.978541	0.0669528	0.0274678	0.390558	0.0283262	0.00600858	0.443902	0.458333	0.304348	0.421053
ZJJsample6	ZJJ	West	1063	371	1434	1526	444	1970	117	26	143	32	11	43	1.06416	0.08159	0.0223152	0.309623	0.0181311	0.00767085	0.367854	0.307692	0.407407	0.331839
ZJJsample8	ZJJ	West	1042	302	1344	1377	425	1802	96	28	124	46	7	53	1.02455	0.0714286	0.0342262	0.31622	0.0208333	0.00520833	0.381679	0.368421	0.233333	0.330189
ZJJsample9	ZJJ	West	939	356	1295	1254	486	1740	100	39	139	31	13	44	0.96834	0.0772201	0.0239382	0.37529	0.0301158	0.0100386	0.436658	0.438202	0.45614	0.442553

## Sheet: Table S8
Table S8. Adaptive SNPs identified using the RDA model. The values indicate correlations between SNPs and representative climate variables.
RDA	SNP	Loading	BIO1	BIO2	BIO5	BIO7	BIO13	BIO15	BIO17
1	1_10294513	-0.179515	-0.667524	-0.0893112	-0.620037	0.0648123	-0.237521	0.276782	-0.266188
1	1_110799363	-0.1636	-0.542504	-0.0972315	-0.562669	-0.0183564	-0.116226	0.258173	-0.183905
1	1_113726160	-0.172198	-0.567323	-0.393764	-0.583482	-0.0688019	-0.0837215	-0.0704441	0.126919
1	1_123118132	0.179003	0.651835	0.147308	0.619962	-0.0253201	0.206015	-0.255881	0.215746
1	1_129130081	-0.161249	-0.599552	-0.167831	-0.673932	-0.0889779	-0.228238	0.376621	-0.312888
1	1_129455818	-0.177033	-0.779866	-0.07188	-0.588485	0.179209	-0.366653	0.210374	-0.262818
1	1_130349041	-0.160865	-0.612827	-0.0382199	-0.536592	0.0858379	-0.19662	0.225254	-0.213462
1	1_136654189	0.187264	0.749458	0.229839	0.742091	0.0195364	0.279271	-0.304997	0.274476
1	1_137947072	-0.163179	-0.595953	-0.300584	-0.770374	-0.21748	-0.282716	0.415449	-0.329583
1	1_143013412	-0.18015	-0.780879	-0.0917439	-0.653013	0.125864	-0.347011	0.259402	-0.29944
1	1_14383781	-0.162079	-0.688049	-0.161191	-0.546454	0.119963	-0.320583	0.167229	-0.202279
1	1_144248715	-0.186963	-0.758486	-0.1166	-0.650476	0.099337	-0.278949	0.2494	-0.25089
1	1_144804813	-0.160822	-0.585009	-0.0934397	-0.58604	0.00536853	-0.124066	0.281317	-0.224515
1	1_15910807	-0.164951	-0.707957	-0.0589218	-0.55329	0.143367	-0.304961	0.20878	-0.237472
1	1_31590915	-0.161236	-0.657474	-0.155177	-0.663898	-0.0248398	-0.319358	0.329952	-0.317532
1	1_41188948	-0.162856	-0.605127	-0.125851	-0.619321	-0.0134248	-0.174452	0.274232	-0.23188
1	1_47266993	-0.162945	-0.515677	-0.443333	-0.544	-0.103285	-0.0290018	-0.150463	0.228343
1	1_48070090	-0.163622	-0.665964	-0.106728	-0.515253	0.14296	-0.29268	0.100653	-0.144795
1	1_50781184	-0.161678	-0.481444	-0.450032	-0.570453	-0.154812	0.0161422	-0.104023	0.206563
1	1_53742970	-0.163617	-0.496449	-0.433181	-0.558694	-0.125379	0.0198945	-0.119256	0.214882
1	1_53999950	-0.164438	-0.507719	-0.434007	-0.563867	-0.120118	0.0113586	-0.119096	0.210724
1	1_55481714	-0.163903	-0.53961	-0.439163	-0.557368	-0.0834524	-0.0214835	-0.134869	0.203625
1	1_56494874	-0.164772	-0.53206	-0.424331	-0.56643	-0.10077	-0.0118782	-0.113088	0.194784
1	1_59748236	-0.173504	-0.669477	-0.0886897	-0.576306	0.100376	-0.239376	0.234438	-0.233984
1	1_62700009	-0.166329	-0.757525	0.014852	-0.55417	0.212356	-0.327181	0.195081	-0.263154
1	1_65907884	-0.170586	-0.576541	-0.330912	-0.60457	-0.0764415	-0.0957843	0.0344185	0.0359779
1	1_67245600	-0.169334	-0.541894	-0.316381	-0.580981	-0.0743565	-0.0545447	0.0160668	0.0587035
1	1_68296078	-0.162534	-0.531182	-0.274683	-0.545952	-0.0504759	-0.0511185	0.00515415	0.0640011
1	1_69108542	-0.161994	-0.507985	-0.254937	-0.50541	-0.0372162	-0.0694034	-0.00260592	0.0741611
1	1_70486431	-0.175658	-0.591738	-0.322894	-0.613943	-0.0523686	-0.0573984	0.034555	0.0316232
1	1_70913827	-0.161027	-0.547919	-0.287153	-0.573458	-0.0482334	-0.0223117	0.0109278	0.0488904
1	1_71250644	-0.175277	-0.559159	-0.309162	-0.608721	-0.0713065	-0.0380389	0.0586375	0.0204293
1	1_73407401	-0.161698	-0.523176	-0.261583	-0.681507	-0.165997	-0.14662	0.312892	-0.224786
1	1_74938683	-0.165727	-0.561904	-0.19765	-0.681771	-0.114714	-0.185832	0.373909	-0.301194
1	1_77974619	-0.17505	-0.590815	-0.338217	-0.629032	-0.0720221	-0.0805839	0.0347553	0.0278637
1	1_79199502	-0.174742	-0.551233	-0.329188	-0.607376	-0.08377	-0.0212815	0.0357508	0.0499654
1	1_79824840	-0.182353	-0.662574	-0.149306	-0.66002	0.0110423	-0.182402	0.285762	-0.244188
1	1_80711089	-0.179343	-0.626893	-0.129822	-0.627511	0.0124054	-0.157428	0.275935	-0.226668
1	1_81078049	-0.17173	-0.532658	-0.403028	-0.598744	-0.109836	0.00678255	-0.0447747	0.135477
1	1_83289685	-0.180088	-0.684887	-0.175749	-0.708728	-0.0185015	-0.219497	0.334553	-0.29909
1	1_83551556	-0.180634	-0.693702	-0.136123	-0.660757	0.0424431	-0.215546	0.286757	-0.267082
1	1_84628716	-0.162458	-0.452804	-0.404247	-0.579761	-0.155202	0.0662803	-0.0165351	0.128402
1	1_84913021	-0.173026	-0.619522	-0.0992152	-0.602742	0.0326925	-0.155684	0.262552	-0.223629
1	2_111245227	-0.165332	-0.558091	-0.210648	-0.694241	-0.13335	-0.212493	0.396311	-0.323685
1	2_111797780	-0.163575	-0.580356	-0.194943	-0.688858	-0.106419	-0.23366	0.391599	-0.334269
1	2_112754172	-0.161785	-0.496189	-0.481834	-0.536026	-0.0999392	0.0188652	-0.175191	0.249609
1	2_115247139	-0.179056	-0.701803	-0.111758	-0.595431	0.0987239	-0.391391	0.256927	-0.285585
1	2_122931679	-0.175156	-0.631232	-0.19725	-0.692223	-0.0709611	-0.229103	0.331408	-0.275412
1	2_125746796	-0.17571	-0.74181	-0.103919	-0.584064	0.141259	-0.4547	0.212536	-0.277614
1	2_127527135	-0.186198	-0.777736	-0.185333	-0.693353	0.0625122	-0.337899	0.250543	-0.264477
1	2_130383119	-0.16915	-0.77782	-0.173731	-0.53038	0.23941	-0.420896	0.0907601	-0.206447
1	2_131920955	-0.164093	-0.739752	-0.063668	-0.613376	0.113605	-0.316054	0.307177	-0.325098
1	2_135311531	0.180909	0.679549	0.0943525	0.687932	0.0371531	0.214009	-0.328395	0.253085
1	2_136562168	-0.172407	-0.701403	-0.204117	-0.57748	0.0907514	-0.208056	0.0228502	-0.0354129
1	2_140042523	-0.160682	-0.722511	-0.0551348	-0.577002	0.158524	-0.320873	0.233711	-0.294044
1	2_140477417	-0.163463	-0.684018	-0.23862	-0.755091	-0.0975995	-0.32647	0.384497	-0.359667
1	2_146094928	-0.169499	-0.614047	-0.118649	-0.557635	0.0563954	-0.207826	0.23116	-0.204944
1	2_17782303	-0.160954	-0.514978	-0.262159	-0.732736	-0.228752	-0.121624	0.418054	-0.292631
1	2_2650015	0.189214	0.773935	0.15145	0.658108	-0.100763	0.326954	-0.230752	0.247626
1	2_32070192	-0.172385	-0.740124	-0.263727	-0.608385	0.09272	-0.247654	0.00259561	-0.0391707
1	2_33656339	-0.162989	-0.571077	-0.287765	-0.779387	-0.222783	-0.162897	0.444094	-0.336076
1	2_34040066	-0.167407	-0.590474	-0.280681	-0.770173	-0.19801	-0.209684	0.42618	-0.332846
1	2_36592259	-0.168719	-0.627763	-0.266883	-0.776034	-0.171126	-0.235569	0.41352	-0.335215
1	2_37647839	-0.185342	-0.66488	-0.342151	-0.658783	-0.0352664	-0.131239	0.0598869	-0.00907515
1	2_38356933	-0.185342	-0.66488	-0.342151	-0.658783	-0.0352664	-0.131239	0.0598869	-0.00907515
1	2_40199301	-0.17969	-0.644407	-0.325872	-0.649793	-0.0361306	-0.101544	0.0721816	-0.02054
1	2_40806574	-0.176418	-0.645212	-0.29072	-0.636164	-0.0166901	-0.114074	0.0905107	-0.0468487
1	2_41042048	-0.181918	-0.652665	-0.332739	-0.65815	-0.0377835	-0.10647	0.0751461	-0.0225887
1	2_41410841	-0.178324	-0.639507	-0.323394	-0.644852	-0.0358558	-0.100772	0.0716327	-0.0203838
1	2_41854051	-0.17969	-0.644407	-0.325872	-0.649793	-0.0361306	-0.101544	0.0721816	-0.02054
1	2_42753304	-0.172175	-0.600831	-0.327051	-0.607671	-0.0430722	-0.0859113	0.0389897	0.0178291
1	2_44059211	-0.171105	-0.609628	-0.207441	-0.524915	0.0464875	-0.134959	0.0832234	-0.0323531
1	2_46286217	-0.173504	-0.612357	-0.222531	-0.533951	0.0380881	-0.140084	0.0862503	-0.0324077
1	2_48315909	-0.172995	-0.616491	-0.218551	-0.530707	0.043715	-0.154936	0.0823124	-0.0338705
1	2_49063668	-0.172201	-0.612807	-0.21856	-0.532845	0.0415742	-0.138139	0.0870198	-0.0359388
1	2_50546399	-0.174088	-0.632971	-0.316675	-0.609896	-0.0237939	-0.140247	0.0274633	0.0141625
1	2_51378719	-0.16942	-0.68245	-0.253408	-0.636031	0.0166605	-0.284961	0.212031	-0.208036
1	2_53464987	-0.175074	-0.638552	-0.238633	-0.561583	0.0392833	-0.164341	0.0662641	-0.0319478
1	2_54489607	-0.161848	-0.625228	-0.232547	-0.578304	0.0071359	-0.212222	0.116314	-0.0942511
1	2_55475927	-0.173959	-0.614903	-0.225364	-0.539832	0.0353558	-0.134959	0.0892025	-0.033883
1	2_56111074	-0.177561	-0.645482	-0.361788	-0.65831	-0.0679526	-0.149659	0.044109	0.00706719
1	2_56452477	-0.185826	-0.677277	-0.318703	-0.655045	-0.016197	-0.157946	0.073989	-0.0333068
1	2_57160877	-0.186566	-0.695962	-0.316381	-0.653823	-0.00371375	-0.178309	0.0595493	-0.0256106
1	2_57660552	-0.180671	-0.675222	-0.29917	-0.643478	-0.00376736	-0.150131	0.0713915	-0.0371371
1	2_58918266	-0.178508	-0.662006	-0.293545	-0.631254	-0.00494	-0.14649	0.0673877	-0.0315741
1	2_60447141	-0.175305	-0.625853	-0.219287	-0.533551	0.0511969	-0.161024	0.080592	-0.0352766
1	2_61994040	-0.173773	-0.630849	-0.211801	-0.538249	0.0561437	-0.154856	0.0812472	-0.0413306
1	2_72503687	0.190592	0.777086	0.163603	0.670178	-0.0862591	0.314254	-0.236669	0.242339
1	2_79468241	0.174917	0.617088	0.314292	0.606051	0.0305826	0.126578	-0.043201	-0.00658002
1	2_83809775	-0.164234	-0.753342	-0.121751	-0.477145	0.274414	-0.491584	0.0778186	-0.221697
1	2_89861696	-0.17213	-0.71708	-0.152925	-0.589432	0.117886	-0.393087	0.171245	-0.232226
1	2_91358845	-0.164925	-0.730875	-0.106094	-0.546313	0.193798	-0.374954	0.153185	-0.244652
1	2_92233038	-0.171484	-0.750821	-0.00798853	-0.521651	0.239665	-0.454747	0.184812	-0.288799
1	2_94687507	-0.163558	-0.628457	-0.188184	-0.652897	-0.0514623	-0.345566	0.319337	-0.298698
1	2_97921963	-0.163452	-0.726579	-0.111133	-0.558867	0.140827	-0.344762	0.12358	-0.176744
1	2_98969479	0.191539	0.772045	0.170372	0.687931	-0.0682142	0.275807	-0.247779	0.240978
1	3_102546988	-0.16794	-0.753044	-0.0485833	-0.58748	0.166683	-0.387912	0.223618	-0.293931
1	3_105942468	0.172978	0.705912	0.178209	0.651232	-0.0455264	0.229359	-0.252245	0.241804
1	3_10804227	-0.165781	-0.620119	-0.137382	-0.545723	0.0570491	-0.227578	0.153396	-0.140412
1	3_114645376	-0.161808	-0.475482	-0.5243	-0.57856	-0.1723	0.0339608	-0.14705	0.24769
1	3_11929986	-0.170041	-0.703842	-0.0813396	-0.615358	0.0975925	-0.338726	0.261805	-0.299227
1	3_138047549	-0.191707	-0.746404	-0.204576	-0.744591	-0.00295558	-0.21602	0.320768	-0.282087
1	3_16942213	-0.161646	-0.586605	-0.0996622	-0.440098	0.153769	-0.317719	0.129817	-0.171217
1	3_21191471	0.172946	0.717176	0.171692	0.701705	-0.00366791	0.320394	-0.317025	0.317444
1	3_28052077	-0.164294	-0.633722	-0.299412	-0.597027	0.000630894	-0.209042	0.0471588	-0.0444448
1	3_45530371	-0.170349	-0.622709	-0.200611	-0.565564	0.0501916	-0.220592	0.142969	-0.137814
1	3_46220949	-0.181584	-0.67894	-0.136557	-0.617492	0.0617998	-0.24092	0.23483	-0.221204
1	3_47548901	-0.163575	-0.487755	-0.393784	-0.540337	-0.0998696	0.000756616	-0.0901153	0.174397
1	3_48470814	-0.161533	-0.472938	-0.389819	-0.531083	-0.10418	0.00906889	-0.089458	0.176989
1	3_81855809	-0.173037	-0.588692	-0.405668	-0.611025	-0.0794281	-0.0801429	-0.0586099	0.118171
1	3_82485527	-0.169782	-0.556486	-0.371807	-0.564759	-0.0613557	-0.0556114	-0.061382	0.128999
1	3_83360514	-0.168895	-0.562922	-0.433588	-0.60532	-0.10218	-0.0783748	-0.0545635	0.119393
1	3_84011577	-0.174703	-0.578224	-0.421859	-0.603696	-0.0868699	-0.0584716	-0.0808444	0.150453
1	3_84563868	-0.18218	-0.637627	-0.418019	-0.635901	-0.0593403	-0.0948044	-0.0595636	0.114881
1	3_84951904	-0.18218	-0.637627	-0.418019	-0.635901	-0.0593403	-0.0948044	-0.0595636	0.114881
1	3_85272325	-0.183027	-0.648015	-0.422447	-0.644747	-0.0596259	-0.09617	-0.0567628	0.112056
1	3_85695393	-0.18218	-0.637627	-0.418019	-0.635901	-0.0593403	-0.0948044	-0.0595636	0.114881
1	3_86253382	-0.182173	-0.637486	-0.421237	-0.639671	-0.0642337	-0.0885602	-0.0565847	0.115412
1	3_86917914	-0.184658	-0.721287	-0.264061	-0.711424	-0.0257372	-0.281152	0.227845	-0.203298
1	3_87783526	-0.183079	-0.643535	-0.402868	-0.639226	-0.0553531	-0.101709	-0.0395617	0.0958772
1	3_88889750	-0.18535	-0.761822	-0.184866	-0.723888	0.0282518	-0.305732	0.317101	-0.313729
1	3_89817879	-0.182793	-0.669502	-0.385282	-0.662613	-0.0525396	-0.171934	0.012864	0.0271747
1	3_90599566	-0.187894	-0.693775	-0.37045	-0.662196	-0.0204968	-0.150412	0.00188921	0.03425
1	3_92334111	-0.187894	-0.693775	-0.37045	-0.662196	-0.0204968	-0.150412	0.00188921	0.03425
1	3_93746498	-0.186603	-0.689007	-0.367904	-0.657645	-0.0203559	-0.149378	0.00187623	0.0340146
1	3_95193175	-0.187968	-0.691633	-0.375984	-0.668624	-0.0287862	-0.139189	0.00848919	0.0329144
1	3_96090230	-0.183892	-0.662362	-0.401374	-0.64632	-0.0432767	-0.11749	-0.0393717	0.086213
1	4_100569499	-0.164509	-0.594763	-0.449753	-0.738978	-0.20031	-0.185022	0.211437	-0.134653
1	4_101211680	-0.166095	-0.59505	-0.441933	-0.773537	-0.23929	-0.160609	0.246391	-0.146084
1	4_101455212	-0.168278	-0.585626	-0.406499	-0.77885	-0.247725	-0.149735	0.285584	-0.172094
1	4_101961730	-0.16705	-0.58213	-0.429927	-0.769174	-0.247236	-0.160447	0.254293	-0.147156
1	4_102314903	-0.168385	-0.626859	-0.436493	-0.753752	-0.182696	-0.215078	0.229045	-0.16163
1	4_102581075	-0.167094	-0.596822	-0.417726	-0.79443	-0.254628	-0.144912	0.293027	-0.178823
1	4_103023859	-0.16742	-0.57105	-0.424564	-0.756699	-0.243141	-0.150052	0.249851	-0.139688
1	4_103437936	-0.168185	-0.600869	-0.42729	-0.773488	-0.231904	-0.15365	0.247035	-0.144518
1	4_104312902	-0.17268	-0.558861	-0.49628	-0.643435	-0.159902	-0.00778384	-0.0813593	0.181511
1	4_104885408	-0.184066	-0.654355	-0.409559	-0.691456	-0.0966443	-0.108034	0.0407597	0.0308575
1	4_105680681	-0.182624	-0.642294	-0.428779	-0.708007	-0.128772	-0.106513	0.0591775	0.0222282
1	4_106272595	-0.179255	-0.644383	-0.388968	-0.668184	-0.0791575	-0.118084	0.0283786	0.030585
1	4_107084087	-0.170384	-0.557685	-0.504958	-0.637153	-0.155259	-0.00448908	-0.0922244	0.188214
1	4_107321930	-0.170881	-0.53728	-0.494292	-0.633239	-0.169685	0.00789459	-0.0811601	0.188599
1	4_110423858	-0.186244	-0.67251	-0.377953	-0.663522	-0.0443797	-0.116553	0.0108959	0.042815
1	4_111488660	-0.179212	-0.731993	-0.164048	-0.691848	0.0252928	-0.216508	0.269143	-0.243192
1	4_114906175	-0.163511	-0.655792	-0.215811	-0.727192	-0.104471	-0.313954	0.360722	-0.32202
1	4_118687939	-0.166818	-0.65307	-0.142142	-0.673656	-0.0269719	-0.203631	0.315606	-0.274303
1	4_121522125	-0.163113	-0.527642	-0.301907	-0.550273	-0.0513767	-0.0899754	0.0250901	0.0305296
1	4_139007482	-0.16577	-0.607869	-0.259389	-0.674298	-0.082411	-0.184148	0.248953	-0.199575
1	4_14379779	-0.166268	-0.632449	-0.104377	-0.542377	0.0811214	-0.317693	0.232801	-0.239842
1	4_20455605	-0.188433	-0.809556	-0.177038	-0.650238	0.150772	-0.348574	0.1918	-0.243886
1	4_25299557	-0.174322	-0.700508	-0.243342	-0.706883	-0.00251427	-0.283857	0.324475	-0.324637
1	4_26569258	0.187291	0.755431	0.153912	0.666902	-0.0749099	0.289817	-0.24132	0.242493
1	4_33177315	-0.161466	-0.658804	-0.0250269	-0.540231	0.132515	-0.329953	0.246255	-0.286682
1	4_38607387	-0.167579	-0.602548	-0.485019	-0.720659	-0.186196	-0.165358	0.117986	-0.0448627
1	4_40400154	-0.177188	-0.67081	-0.284505	-0.78465	-0.140582	-0.257273	0.39338	-0.325698
1	4_47607605	-0.185326	-0.777246	-0.127603	-0.675754	0.0950183	-0.303296	0.268348	-0.282324
1	4_47969634	-0.183836	-0.770514	-0.129491	-0.670059	0.0919817	-0.304493	0.254919	-0.270194
1	4_48702262	-0.173995	-0.74015	-0.198732	-0.667584	0.0708289	-0.315859	0.268099	-0.296999
1	4_52027344	-0.170257	-0.689553	-0.367378	-0.613626	0.0378061	-0.265382	0.0599811	-0.0825925
1	4_52847359	-0.172438	-0.7413	-0.268763	-0.637079	0.0837284	-0.35238	0.193596	-0.238396
1	4_53797243	-0.186356	-0.759244	-0.212259	-0.667658	0.0764694	-0.299698	0.227254	-0.238396
1	4_60179087	-0.187773	-0.768079	-0.212291	-0.67644	0.0774133	-0.296445	0.227401	-0.238982
1	4_64661072	-0.170046	-0.533887	-0.501258	-0.62036	-0.161	-0.00234032	-0.110639	0.208612
1	4_65517543	-0.178904	-0.78051	-0.214648	-0.597017	0.174475	-0.345258	0.13747	-0.207225
1	4_66242809	-0.175451	-0.586883	-0.415222	-0.674038	-0.14554	-0.0740154	0.0603052	0.0339433
1	4_67868774	-0.182577	-0.69498	-0.276684	-0.664636	-0.00302388	-0.213654	0.122229	-0.0996463
1	4_6801058	-0.182105	-0.728053	-0.224248	-0.737121	-0.0318661	-0.35381	0.333682	-0.322618
1	4_68672331	-0.178802	-0.627313	-0.388809	-0.669315	-0.0941487	-0.0896406	0.0415629	0.0303657
1	4_69127346	-0.180137	-0.655001	-0.373274	-0.68234	-0.0780433	-0.109861	0.0611986	0.00184835
1	4_69649272	-0.178722	-0.664247	-0.389836	-0.679155	-0.0726488	-0.119592	0.0261069	0.0278654
1	4_70206613	-0.181737	-0.655072	-0.395298	-0.684929	-0.0864849	-0.10449	0.0394104	0.0273954
1	4_70715493	-0.183358	-0.648876	-0.399642	-0.678647	-0.0883555	-0.112342	0.040665	0.0293685
1	4_71037013	-0.180937	-0.651032	-0.402638	-0.690372	-0.0990188	-0.108758	0.0446187	0.0252545
1	4_71471903	-0.180482	-0.644308	-0.371635	-0.667524	-0.0745132	-0.123301	0.0593573	0.00297111
1	4_71798983	-0.174385	-0.572709	-0.481814	-0.650417	-0.150302	-0.0229575	-0.0612641	0.157321
1	4_72619026	-0.176062	-0.62087	-0.414308	-0.680883	-0.11888	-0.0636496	0.0240972	0.056451
1	4_72989016	-0.181312	-0.644958	-0.420739	-0.701501	-0.118183	-0.115784	0.0529836	0.0205862
1	4_73304697	-0.182731	-0.656933	-0.401343	-0.684718	-0.0858793	-0.117225	0.0344693	0.0292814
1	4_73715901	-0.183432	-0.646711	-0.405235	-0.685143	-0.0967329	-0.101	0.047335	0.0280188
1	4_74254781	-0.183548	-0.644529	-0.424131	-0.685249	-0.102519	-0.0992674	0.0174542	0.0554481
1	4_74732442	-0.181392	-0.65919	-0.39972	-0.685269	-0.0847207	-0.113759	0.0334807	0.0293685
1	4_75012679	-0.185731	-0.675143	-0.412	-0.701128	-0.0872224	-0.123052	0.0397204	0.024753
1	4_75286509	-0.182637	-0.64247	-0.425576	-0.704468	-0.124074	-0.112868	0.0565859	0.0213658
1	4_75622256	-0.17988	-0.636144	-0.3906	-0.665779	-0.0864904	-0.106828	0.0372654	0.0315019
1	4_75995274	-0.181314	-0.645519	-0.39137	-0.670017	-0.0836741	-0.106861	0.0422414	0.0287936
1	4_76623574	-0.178726	-0.611383	-0.453768	-0.669605	-0.126127	-0.0612992	-0.0209753	0.105167
1	4_77256665	-0.182019	-0.650947	-0.410994	-0.693059	-0.10197	-0.116504	0.0436921	0.0249486
1	4_77736038	-0.184594	-0.664823	-0.381802	-0.683084	-0.0715563	-0.142113	0.0534615	0.00294055
1	4_78213389	-0.182366	-0.646987	-0.393591	-0.678836	-0.08897	-0.0995892	0.0456281	0.0274828
1	4_7863630	-0.172586	-0.706969	-0.139689	-0.608239	0.0840651	-0.281722	0.191574	-0.205039
1	4_78956231	-0.180685	-0.653604	-0.393077	-0.67611	-0.081189	-0.111761	0.0360238	0.0287062
1	4_79275831	-0.184089	-0.654895	-0.399671	-0.680544	-0.082192	-0.127095	0.0327823	0.0283566
1	4_79995897	-0.182939	-0.64649	-0.397519	-0.673421	-0.0861646	-0.117206	0.037626	0.0310282
1	4_80345457	-0.18514	-0.744249	-0.2073	-0.711869	0.00970907	-0.278839	0.275274	-0.256514
1	4_80627704	-0.184219	-0.650346	-0.414153	-0.69716	-0.103793	-0.0980072	0.0487978	0.0264949
1	4_81150948	-0.182263	-0.639893	-0.424375	-0.684082	-0.106535	-0.0923404	0.0200348	0.0557992
1	4_81836092	-0.184896	-0.664767	-0.410772	-0.696289	-0.0919139	-0.115567	0.0402371	0.0277936
1	4_82392617	-0.182483	-0.644797	-0.412554	-0.678943	-0.094777	-0.0978504	0.0156415	0.0550093
1	4_83361963	-0.16699	-0.588691	-0.428804	-0.771782	-0.244409	-0.169981	0.253339	-0.150059
1	4_84282711	-0.174176	-0.608291	-0.400206	-0.775398	-0.22259	-0.17434	0.272602	-0.167969
1	4_84840140	-0.169908	-0.598921	-0.399975	-0.77145	-0.231198	-0.195671	0.277426	-0.177412
1	4_85855287	-0.167872	-0.589361	-0.427752	-0.775112	-0.24138	-0.126063	0.250091	-0.139021
1	4_88125551	-0.170581	-0.60512	-0.416388	-0.781146	-0.229532	-0.145951	0.273335	-0.166107
1	4_89540278	-0.164464	-0.539922	-0.429586	-0.763253	-0.28095	-0.109227	0.24455	-0.116831
1	4_91140861	-0.175069	-0.633027	-0.405773	-0.797872	-0.219922	-0.160286	0.275941	-0.172657
1	4_92034786	-0.178118	-0.68157	-0.310479	-0.813363	-0.16869	-0.260057	0.403929	-0.326882
1	4_93025463	-0.16306	-0.604942	-0.459682	-0.7382	-0.190604	-0.190378	0.201131	-0.132505
1	4_93567617	-0.16931	-0.603667	-0.41247	-0.785517	-0.240985	-0.169047	0.283232	-0.175816
1	4_94703292	-0.168911	-0.583786	-0.42694	-0.758226	-0.228431	-0.14946	0.239289	-0.136884
1	4_95770234	-0.172666	-0.607426	-0.420257	-0.771276	-0.218251	-0.141866	0.238941	-0.135767
1	4_96571594	-0.166621	-0.580398	-0.43569	-0.77906	-0.256744	-0.130394	0.257996	-0.143002
1	4_97574791	-0.164072	-0.608164	-0.452964	-0.731697	-0.181503	-0.204756	0.194748	-0.130881
1	4_98176817	-0.166334	-0.596773	-0.447812	-0.791595	-0.257057	-0.131363	0.260767	-0.146932
1	4_98927392	-0.166003	-0.581793	-0.435846	-0.780588	-0.258592	-0.142189	0.261258	-0.148496
1	4_99640715	-0.161985	-0.590826	-0.451119	-0.724701	-0.189256	-0.191223	0.199053	-0.130177
1	4_99960320	-0.164509	-0.594763	-0.449753	-0.738978	-0.20031	-0.185022	0.211437	-0.134653
1	5_114567782	-0.161222	-0.453594	-0.539618	-0.617386	-0.24227	0.0831491	-0.108189	0.24835
1	5_115293155	-0.169721	-0.725532	-0.174942	-0.708929	-0.00475504	-0.298059	0.316069	-0.307134
1	5_121282160	-0.165807	-0.689268	-0.15733	-0.684209	0.0133334	-0.341872	0.357368	-0.375563
1	5_122341774	-0.188041	-0.804654	-0.127375	-0.659394	0.133073	-0.362249	0.228347	-0.268833
1	5_131294671	-0.171469	-0.647531	-0.173879	-0.688505	-0.0367125	-0.186206	0.34064	-0.292822
1	5_13841232	-0.166926	-0.54239	-0.490223	-0.579671	-0.11963	-0.0499141	-0.161792	0.234338
1	5_20901591	-0.163297	-0.651069	-0.218328	-0.745296	-0.104813	-0.316316	0.401076	-0.374538
1	5_22108038	-0.171264	-0.672753	-0.255263	-0.771105	-0.119973	-0.187271	0.370457	-0.299113
1	5_23450320	-0.166644	-0.765097	-0.231213	-0.533467	0.2252	-0.379741	0.0828382	-0.19167
1	5_35615731	-0.172949	-0.672386	-0.31338	-0.802292	-0.163966	-0.201612	0.356927	-0.279489
1	5_38682377	-0.162054	-0.54741	-0.30816	-0.746294	-0.220313	-0.156774	0.383495	-0.276149
1	5_48427469	-0.164555	-0.790214	-0.022585	-0.606027	0.182291	-0.330266	0.219527	-0.284308
1	5_48699142	-0.165929	-0.787899	-0.0242502	-0.605462	0.181103	-0.333821	0.220541	-0.284397
1	5_49522107	-0.17996	-0.644984	-0.376088	-0.635887	-0.0444818	-0.118242	-0.0159584	0.0633109
1	5_51637213	-0.180339	-0.678192	-0.281937	-0.713705	-0.0635325	-0.186771	0.22879	-0.176039
1	5_51997495	-0.17344	-0.717233	-0.158319	-0.608104	0.0909207	-0.220577	0.14652	-0.151176
1	5_53070584	-0.179661	-0.618565	-0.39232	-0.623208	-0.0585076	-0.0881316	-0.0377627	0.0961704
1	5_54421506	-0.186544	-0.698119	-0.340753	-0.658732	-0.00718046	-0.161042	0.0240796	0.00650761
1	5_55001583	-0.186544	-0.698119	-0.340753	-0.658732	-0.00718046	-0.161042	0.0240796	0.00650761
1	5_6467548	-0.168856	-0.747267	-0.101176	-0.642331	0.0959488	-0.325503	0.266635	-0.296278
1	5_69148555	0.190214	0.770671	0.189178	0.710946	-0.0531583	0.257555	-0.282697	0.273267
1	5_84189363	-0.169706	-0.813496	-0.106229	-0.557397	0.263059	-0.400635	0.163104	-0.277894
1	5_84847307	-0.167041	-0.808459	-0.108935	-0.54318	0.272741	-0.406196	0.150405	-0.272662
1	5_85938692	-0.167041	-0.808459	-0.108935	-0.54318	0.272741	-0.406196	0.150405	-0.272662
1	5_87414412	-0.171873	-0.701344	-0.193031	-0.679204	0.0138282	-0.235273	0.301638	-0.282494
1	5_88332780	-0.195611	-0.820754	-0.146343	-0.685898	0.124051	-0.345724	0.235759	-0.266468
1	5_9323785	-0.165189	-0.552012	-0.147544	-0.628674	-0.0694819	-0.12189	0.338496	-0.254313
1	5_94346505	-0.173838	-0.793138	-0.170586	-0.657639	0.134381	-0.285517	0.216904	-0.264418
1	5_95575487	-0.186869	-0.797515	-0.192736	-0.670345	0.123889	-0.330338	0.227885	-0.26997
1	5_98405004	-0.187392	-0.692226	-0.380971	-0.679682	-0.0434689	-0.130323	0.0173609	0.0321455
1	6_100279117	-0.172403	-0.751794	-0.137401	-0.686061	0.048373	-0.308742	0.288828	-0.297094
1	6_100476356	-0.174155	-0.752784	-0.124924	-0.684463	0.0522947	-0.302403	0.294721	-0.298772
1	6_100799784	-0.177871	-0.736906	-0.191926	-0.716456	-0.00188613	-0.289016	0.295911	-0.281633
1	6_101278051	-0.175232	-0.689249	-0.252183	-0.688878	-0.0349454	-0.221156	0.201622	-0.167188
1	6_102170411	-0.174837	-0.710044	-0.22829	-0.688067	-0.0111187	-0.251885	0.215227	-0.195089
1	6_102313571	-0.179414	-0.736743	-0.2024	-0.707883	0.00353913	-0.275688	0.262786	-0.247695
1	6_102653770	-0.178906	-0.751399	-0.168037	-0.717225	0.018351	-0.293601	0.314275	-0.305946
1	6_11864179	-0.197884	-0.813512	-0.18833	-0.724594	0.073451	-0.295179	0.266415	-0.266126
1	6_12135778	-0.182839	-0.80717	-0.0717558	-0.626882	0.178576	-0.357088	0.234909	-0.288952
1	6_1258922	-0.163204	-0.648787	-0.0847681	-0.572958	0.0931631	-0.222783	0.204639	-0.221439
1	6_16459261	-0.167495	-0.710511	-0.0336643	-0.494163	0.218687	-0.33561	0.211254	-0.261839
1	6_1743602	-0.172468	-0.653155	-0.187897	-0.680875	-0.0472162	-0.273325	0.319424	-0.280125
1	6_24693846	-0.162913	-0.472716	-0.529613	-0.624785	-0.233232	0.0339036	-0.0814775	0.212278
1	6_25888260	-0.171646	-0.639736	-0.0368456	-0.512854	0.120521	-0.242639	0.277537	-0.249583
1	6_27919803	-0.17006	-0.788791	-0.231627	-0.539617	0.239142	-0.410043	0.0770866	-0.195545
1	6_29364091	-0.168285	-0.54706	-0.468929	-0.661909	-0.190028	-0.0678993	0.0312799	0.0754704
1	6_29819625	-0.171121	-0.555925	-0.504953	-0.704773	-0.225691	-0.0472722	0.0332306	0.0829362
1	6_33222437	-0.184057	-0.678769	-0.317253	-0.734317	-0.0975833	-0.208584	0.229958	-0.1659
1	6_34110428	-0.180484	-0.666172	-0.300503	-0.713874	-0.0857776	-0.216656	0.222342	-0.166814
1	6_39419023	-0.181867	-0.675216	-0.320489	-0.753059	-0.120801	-0.244791	0.274558	-0.211556
1	6_39764696	-0.177952	-0.676062	-0.29977	-0.748348	-0.114396	-0.221038	0.271901	-0.20753
1	6_40210269	-0.177958	-0.676396	-0.296072	-0.744942	-0.109584	-0.227908	0.27005	-0.209241
1	6_40680775	-0.178825	-0.686627	-0.301417	-0.753088	-0.109501	-0.228321	0.270523	-0.209788
1	6_41814818	-0.175871	-0.6334	-0.315737	-0.762924	-0.151576	-0.170274	0.329487	-0.246757
1	6_43579212	-0.161552	-0.578721	-0.272319	-0.604826	-0.0513058	-0.0793882	0.0748214	-0.022561
1	6_44245026	-0.165235	-0.579351	-0.24909	-0.63948	-0.0899667	-0.132905	0.228686	-0.147916
1	6_44955492	-0.174009	-0.584153	-0.420636	-0.738776	-0.208559	-0.0786478	0.149282	-0.0394576
1	6_45470501	-0.16215	-0.616033	-0.246138	-0.682065	-0.0869262	-0.169563	0.226801	-0.178755
1	6_45928470	-0.179804	-0.632905	-0.269644	-0.67832	-0.071304	-0.115023	0.187144	-0.111613
1	6_47290098	-0.169859	-0.552227	-0.348858	-0.744209	-0.221637	-0.0841399	0.292015	-0.168536
1	6_49121562	-0.160924	-0.462987	-0.509387	-0.646434	-0.24203	0.0310718	-0.000700717	0.128407
1	6_5122059	-0.163429	-0.66895	-0.232237	-0.758549	-0.107448	-0.341049	0.416229	-0.392241
1	6_52422340	-0.162493	-0.774036	-0.0776805	-0.628723	0.136326	-0.317643	0.23263	-0.283017
1	6_5840454	-0.17376	-0.59639	-0.204526	-0.586347	-0.00805623	-0.164421	0.17606	-0.122809
1	6_58501256	-0.170028	-0.604054	-0.394438	-0.590524	-0.0489897	-0.0428902	-0.110418	0.166205
1	6_62940050	-0.168335	-0.589979	-0.409462	-0.583719	-0.0590766	-0.0274347	-0.130654	0.190738
1	6_66413254	-0.165526	-0.543354	-0.348402	-0.49358	-0.00988896	-0.0492837	-0.131307	0.188582
1	6_67600231	-0.166224	-0.575069	-0.405268	-0.574262	-0.0632278	-0.0194361	-0.129795	0.192976
1	6_68334606	-0.178375	-0.741752	0.0227018	-0.512744	0.230816	-0.349482	0.259996	-0.296361
1	6_72633240	0.192305	0.784686	0.170168	0.683669	-0.0812486	0.305046	-0.242339	0.244851
1	6_74483111	-0.163398	-0.554333	-0.396181	-0.560096	-0.0691406	-0.0217552	-0.137088	0.200253
1	6_75549688	-0.162446	-0.663186	-0.138219	-0.668804	-0.00834826	-0.244749	0.328497	-0.308941
1	6_76077642	-0.169184	-0.623488	-0.363699	-0.588237	-0.0213892	-0.0806741	-0.0854639	0.123816
1	6_77675276	-0.162491	-0.540228	-0.375757	-0.547582	-0.0638512	-0.0109074	-0.116356	0.184034
1	6_78220345	-0.161144	-0.547977	-0.395266	-0.550109	-0.0668216	-0.0191063	-0.141939	0.204859
1	6_78824895	-0.162087	-0.531892	-0.378409	-0.547223	-0.0713584	-0.00650143	-0.106376	0.178972
1	6_80140454	-0.170282	-0.599301	-0.353251	-0.580697	-0.0346959	-0.0588616	-0.0764823	0.129091
1	6_81135898	-0.166415	-0.604407	-0.376581	-0.578265	-0.0336264	-0.0662394	-0.107197	0.149749
1	6_81649609	-0.174786	-0.754887	-0.152349	-0.700151	0.0373588	-0.307304	0.296651	-0.300869
1	6_82040171	-0.1809	-0.763625	-0.171444	-0.716093	0.0258364	-0.310002	0.300615	-0.295914
1	6_82367390	-0.176271	-0.725083	-0.200062	-0.694838	0.00158288	-0.25093	0.242322	-0.221714
1	6_83162691	-0.181114	-0.758789	-0.175906	-0.724997	0.0163477	-0.297029	0.315434	-0.305894
1	6_84368290	-0.175894	-0.736003	-0.190905	-0.698078	0.0129761	-0.282279	0.259251	-0.251267
1	6_84615927	-0.171837	-0.705897	-0.172286	-0.694308	-0.0108955	-0.270892	0.3026	-0.279195
1	6_84966280	-0.178979	-0.734166	-0.203566	-0.706303	0.000896942	-0.274192	0.262425	-0.245224
1	6_85302435	-0.167174	-0.727231	-0.106775	-0.658637	0.0560382	-0.291338	0.287898	-0.29449
1	6_85830982	-0.179383	-0.747062	-0.159196	-0.701525	0.0274933	-0.304478	0.308766	-0.301099
1	6_86588564	-0.168381	-0.732481	-0.107546	-0.663393	0.0564429	-0.293442	0.289977	-0.296616
1	6_86966271	-0.172403	-0.751794	-0.137401	-0.686061	0.048373	-0.308742	0.288828	-0.297094
1	6_87382297	-0.174786	-0.754887	-0.152349	-0.700151	0.0373588	-0.307304	0.296651	-0.300869
1	6_88243383	-0.178337	-0.727947	-0.175022	-0.719343	-0.00232614	-0.26764	0.331453	-0.310139
1	6_88600083	-0.180251	-0.748542	-0.17381	-0.720171	0.0119457	-0.290041	0.316957	-0.303994
1	6_89220244	-0.175953	-0.71283	-0.213062	-0.698697	-0.0116687	-0.249477	0.247332	-0.224999
1	6_89572795	-0.176622	-0.729499	-0.189795	-0.695043	0.0089706	-0.271437	0.259607	-0.244968
1	6_90379260	-0.173849	-0.746287	-0.14875	-0.692322	0.0361701	-0.304704	0.293167	-0.295606
1	6_90752820	-0.170664	-0.740007	-0.115849	-0.67155	0.0541665	-0.296871	0.29131	-0.296631
1	6_91487987	-0.172615	-0.740002	-0.12952	-0.670537	0.0535897	-0.323338	0.290962	-0.301006
1	6_91917048	-0.176973	-0.730495	-0.177143	-0.707245	0.0113222	-0.280006	0.315864	-0.303819
1	6_95004451	-0.176815	-0.7225	-0.215591	-0.68532	0.0105586	-0.282601	0.230092	-0.223302
1	6_95311295	-0.178019	-0.744052	-0.164575	-0.703935	0.021337	-0.322005	0.304835	-0.303272
1	6_95723538	-0.161249	-0.466905	-0.526543	-0.638768	-0.250772	0.0423433	-0.0473599	0.186369
1	6_96874639	-0.178078	-0.734268	-0.16323	-0.68331	0.0295701	-0.300081	0.285599	-0.277012
1	6_97785265	-0.172018	-0.715432	-0.15723	-0.693915	0.0076353	-0.291421	0.316662	-0.306857
1	6_98575020	-0.171236	-0.72482	-0.164063	-0.698942	0.00441651	-0.297363	0.310096	-0.300013
1	6_98989314	-0.177922	-0.714656	-0.238289	-0.701346	-0.0200111	-0.24488	0.222257	-0.195793
1	6_99591483	-0.176159	-0.742535	-0.168983	-0.696619	0.0247588	-0.290013	0.285078	-0.278381
1	7_101445859	-0.174323	-0.578981	-0.11035	-0.564488	0.0137092	-0.187708	0.2534	-0.197756
1	7_16831749	-0.175592	-0.752791	-0.143549	-0.572548	0.187934	-0.373725	0.181271	-0.259419
1	7_21471032	-0.176119	-0.586597	-0.356053	-0.59984	-0.0646075	-0.0869312	0.000241381	0.0704424
1	7_25862404	-0.162797	-0.662621	-0.124481	-0.616124	0.0318604	-0.330794	0.282393	-0.287917
1	7_26227964	-0.161267	-0.684583	-0.185217	-0.537363	0.117649	-0.246305	0.00436312	-0.0453093
1	7_30308564	-0.16446	-0.608467	-0.0165037	-0.534387	0.0922054	-0.207949	0.330878	-0.302
1	7_30746182	-0.16517	-0.681738	-0.262279	-0.694156	-0.0462825	-0.290348	0.291916	-0.270771
1	7_40686607	-0.161437	-0.579158	-0.214053	-0.674827	-0.140695	-0.300741	0.433629	-0.345258
1	7_54498194	-0.162617	-0.56605	-0.0460342	-0.51261	0.0728845	-0.171308	0.265687	-0.23246
1	7_54938136	-0.166293	-0.603987	-0.0699918	-0.542742	0.0739795	-0.199799	0.2395	-0.220629
1	7_61408391	-0.170726	-0.605756	-0.16185	-0.57803	0.013314	-0.211909	0.197639	-0.162382
1	7_78574468	-0.164173	-0.621317	-0.0338102	-0.503373	0.126452	-0.281013	0.18609	-0.206646
1	7_9839421	-0.182308	-0.739484	-0.177543	-0.666357	0.0389367	-0.358459	0.27006	-0.26762
1	7_98830060	-0.176107	-0.598615	-0.113031	-0.573875	0.0211351	-0.209156	0.25321	-0.20483
1	8_12168988	-0.179822	-0.7064	-0.142064	-0.652133	0.0485782	-0.353773	0.29392	-0.30445
1	8_1395899	-0.180636	-0.728421	-0.105164	-0.637999	0.0954108	-0.259329	0.273101	-0.275581
1	8_14676166	-0.171348	-0.680852	-0.252706	-0.567416	0.0628365	-0.318442	0.0124897	-0.0405765
1	8_17894272	-0.177443	-0.80159	-0.138036	-0.688733	0.106695	-0.315396	0.255727	-0.293514
1	8_21740963	-0.183224	-0.706058	-0.128821	-0.611964	0.0788523	-0.299864	0.230494	-0.226415
1	8_28206822	-0.16604	-0.703841	-0.114174	-0.637682	0.0813151	-0.226863	0.289358	-0.29951
1	8_2891841	-0.165936	-0.602588	-0.0754969	-0.543151	0.0412788	-0.25935	0.233424	-0.203244
1	8_31660705	-0.162849	-0.516008	-0.438709	-0.539046	-0.0950519	-0.0153405	-0.160992	0.237534
1	8_33615806	-0.168539	-0.575969	-0.399725	-0.627567	-0.116477	-0.125314	0.0184641	0.0513612
1	8_34128184	-0.163167	-0.561517	-0.384939	-0.602823	-0.100205	-0.122579	0.00505205	0.0542357
1	8_36999439	-0.173315	-0.575352	-0.38195	-0.631973	-0.101667	-0.0714713	0.0368745	0.0404723
1	8_37734797	-0.173708	-0.576444	-0.325875	-0.596146	-0.0644684	-0.136158	0.051623	0.0105169
1	8_41343239	-0.160877	-0.563166	-0.22187	-0.672576	-0.104919	-0.150662	0.344689	-0.275367
1	8_51474871	-0.168556	-0.609544	-0.15731	-0.638019	-0.0436738	-0.245138	0.319895	-0.268174
1	8_52167654	-0.170503	-0.573452	-0.326576	-0.563877	-0.0378933	-0.126759	-0.029221	0.0749784
1	8_54118930	-0.16419	-0.523639	-0.30022	-0.57354	-0.0724086	-0.0807625	0.0737284	-0.00727442
1	8_54524438	-0.164586	-0.526155	-0.380921	-0.698382	-0.215218	-0.152976	0.207444	-0.111399
1	8_57042499	-0.161629	-0.472374	-0.393595	-0.615296	-0.169266	-0.0147371	0.0936576	0.0108504
1	8_58008379	-0.170044	-0.671387	-0.0763965	-0.57886	0.102238	-0.328836	0.234431	-0.26676
1	8_60382784	-0.162612	-0.502868	-0.391913	-0.702204	-0.244804	-0.108982	0.218387	-0.100012
1	8_62272815	-0.169286	-0.56459	-0.216336	-0.658931	-0.0817127	-0.130714	0.320621	-0.249055
1	8_6228452	-0.162839	-0.609937	-0.242257	-0.705843	-0.119472	-0.245418	0.342355	-0.285524
1	8_62942692	-0.162042	-0.649854	-0.0915397	-0.558475	0.0927233	-0.256139	0.168266	-0.189768
1	8_62995077	-0.162514	-0.474319	-0.39976	-0.631784	-0.179287	0.00699699	0.104174	0.00561541
1	8_63504905	-0.172697	-0.662109	-0.16348	-0.675038	-0.0233535	-0.303356	0.336534	-0.313029
1	8_64172603	-0.168385	-0.59	-0.244602	-0.582413	-0.018906	-0.177227	0.0973409	-0.0629762
1	8_67117899	-0.163843	-0.600438	-0.173976	-0.575673	0.00169085	-0.224051	0.213353	-0.177507
1	8_69403109	-0.164218	-0.541603	-0.259577	-0.634807	-0.130945	-0.17816	0.255102	-0.164367
1	8_70539160	-0.174175	-0.590884	-0.250915	-0.57654	-0.0137138	-0.223895	0.0902967	-0.0634456
1	8_73549083	-0.166649	-0.664896	-0.148714	-0.589534	0.0569876	-0.30327	0.183641	-0.196877
1	8_76171659	-0.162843	-0.618041	-0.084124	-0.517209	0.0912981	-0.294098	0.203196	-0.208881
1	8_93083236	-0.163299	-0.627126	-0.18971	-0.696218	-0.0886994	-0.31233	0.448883	-0.396181
1	8_93312979	-0.169916	-0.80773	-0.225581	-0.531122	0.262235	-0.445154	0.0617684	-0.195937
1	8_93902832	-0.187567	-0.776018	-0.205235	-0.736851	0.0152213	-0.338475	0.30124	-0.298941
1	8_97687963	-0.169326	-0.534754	-0.328729	-0.559296	-0.0737522	-0.101621	0.0166767	0.0583022
1	8_98260973	0.178298	0.663692	0.137616	0.609997	-0.0442818	0.234492	-0.241966	0.215049
1	9_18816468	-0.172374	-0.684133	-0.169665	-0.715229	-0.0461134	-0.34952	0.368648	-0.352862
1	9_39039778	-0.183249	-0.788273	-0.19868	-0.726458	0.037062	-0.35149	0.286054	-0.299494
1	9_41805157	-0.162609	-0.754885	-0.131046	-0.685892	0.0547925	-0.309342	0.294174	-0.317335
1	9_42900265	-0.17721	-0.765528	-0.2215	-0.69093	0.055124	-0.348432	0.252833	-0.281076
1	9_43234115	-0.167179	-0.785483	-0.233197	-0.622416	0.143028	-0.428386	0.173172	-0.264642
1	9_64573737	-0.16942	-0.671482	-0.183698	-0.681652	-0.0337483	-0.350962	0.324367	-0.312238
1	9_66373675	-0.173973	-0.692487	-0.0824892	-0.600869	0.107149	-0.314128	0.257308	-0.287211
1	9_70818146	-0.161286	-0.66204	-0.120136	-0.661182	0.00142758	-0.282382	0.37173	-0.358049
1	9_75796287	-0.18313	-0.7209	-0.127755	-0.645055	0.0780499	-0.257558	0.247743	-0.247546
1	9_76351552	-0.170789	-0.767104	-0.0611633	-0.637706	0.155554	-0.359962	0.295147	-0.365587
1	9_77115684	-0.168626	-0.625495	-0.112066	-0.595328	0.0298471	-0.25748	0.278199	-0.258559
1	9_78128980	-0.167341	-0.715424	-0.140691	-0.579671	0.142519	-0.402161	0.23118	-0.303952
1	9_81566599	0.172323	0.659021	0.144432	0.618451	-0.0497023	0.229431	-0.269192	0.259076
1	9_83471042	-0.16833	-0.716121	-0.198381	-0.687958	0.0230052	-0.32134	0.301893	-0.319973
1	9_85911397	-0.164175	-0.628733	-0.16072	-0.602291	0.0258753	-0.240411	0.251048	-0.240601
2	1_104889042	0.135812	0.115027	-0.500504	0.0312717	-0.172946	0.29101	-0.625655	0.682437
2	1_105007868	-0.164673	-0.31694	0.439909	0.173329	0.587685	-0.598793	0.279452	-0.592152
2	1_105377537	-0.166357	-0.522208	0.617263	-0.147465	0.481982	-0.556035	0.641221	-0.82432
2	1_106101746	-0.158854	-0.30271	0.357161	0.123892	0.514346	-0.590507	0.288275	-0.581268
2	1_107782492	-0.164137	-0.194741	0.537863	0.0575367	0.356272	-0.45097	0.562387	-0.728664
2	1_10818646	-0.169819	-0.415899	0.437251	-0.17764	0.331649	-0.499941	0.664719	-0.811159
2	1_10862611	0.138337	0.16706	-0.577096	-0.0327942	-0.270057	0.444857	-0.554428	0.693075
2	1_113153424	-0.163664	-0.345794	0.577028	-0.128006	0.30885	-0.491659	0.694948	-0.83455
2	1_114502975	-0.157463	-0.36763	0.434684	-0.0700487	0.388232	-0.462501	0.52672	-0.698424
2	1_116735744	-0.166693	-0.31439	0.421842	0.0640178	0.46898	-0.534906	0.407055	-0.657665
2	1_117152689	0.140635	0.317531	-0.527381	0.103037	-0.301762	0.42009	-0.584465	0.714589
2	1_117404037	-0.165824	-0.221308	0.42239	0.210459	0.519835	-0.570608	0.292195	-0.590307
2	1_119636272	-0.157113	-0.364166	0.321184	-0.0391583	0.403762	-0.583261	0.432065	-0.66141
2	1_124787212	-0.160125	-0.273189	0.596769	-0.0418972	0.323977	-0.510433	0.646453	-0.800832
2	1_125199722	-0.159821	-0.189632	0.6127	-0.0413215	0.253944	-0.369407	0.688006	-0.796681
2	1_125815647	-0.165424	-0.240943	0.58267	-0.0842661	0.261435	-0.370504	0.718292	-0.816972
2	1_125817938	-0.163844	-0.360051	0.555753	-0.168991	0.295303	-0.475867	0.730165	-0.848446
2	1_125857050	-0.161613	-0.559517	0.695099	-0.0456807	0.643248	-0.524959	0.499201	-0.736863
2	1_125893865	-0.168068	-0.263411	0.605025	-0.0408739	0.320639	-0.490641	0.67261	-0.825289
2	1_126785807	-0.167458	-0.225752	0.452388	0.158076	0.483926	-0.541074	0.360167	-0.635089
2	1_126990835	0.12902	0.174223	-0.51737	0.0495904	-0.189238	0.348585	-0.58807	0.673385
2	1_129861546	-0.159589	-0.340642	0.585563	-0.103679	0.336836	-0.506952	0.67551	-0.815332
2	1_130392846	-0.161613	-0.559517	0.695099	-0.0456807	0.643248	-0.524959	0.499201	-0.736863
2	1_131884695	-0.160574	-0.145594	0.428381	0.19802	0.451114	-0.441447	0.323403	-0.576271
2	1_132641555	-0.160172	-0.260007	0.577274	0.0600826	0.413117	-0.589575	0.539513	-0.745081
2	1_134400311	-0.157921	-0.25989	0.570928	-0.0715887	0.281275	-0.432573	0.674587	-0.790983
2	1_134409313	-0.170596	-0.140036	0.534528	0.114075	0.348803	-0.412886	0.508432	-0.708611
2	1_134540731	-0.159223	-0.420194	0.51833	-0.192194	0.320873	-0.534911	0.691176	-0.830134
2	1_134667630	-0.158672	-0.276074	0.434946	0.0307106	0.390172	-0.399522	0.454024	-0.642003
2	1_134689987	-0.168259	-0.220489	0.516781	0.0997267	0.423287	-0.467173	0.481548	-0.692615
2	1_13643674	-0.176491	-0.430922	0.429347	-0.0696148	0.461891	-0.596109	0.534313	-0.765299
2	1_136613279	-0.165066	-0.346685	0.510167	-0.0980933	0.34175	-0.517958	0.629618	-0.795864
2	1_137300299	-0.163604	-0.335386	0.514915	-0.0933264	0.339822	-0.4531	0.635327	-0.777706
2	1_13856913	-0.15728	-0.368621	0.553414	-0.107861	0.360001	-0.418054	0.633388	-0.7627
2	1_141388734	-0.166826	-0.242787	0.458743	0.13327	0.483219	-0.549195	0.3769	-0.649249
2	1_141393465	-0.158266	-0.247517	0.459842	0.00683147	0.347411	-0.309551	0.479689	-0.649591
2	1_143123783	-0.163961	-0.286707	0.507648	0.0363627	0.422019	-0.563266	0.502365	-0.724578
2	1_144418638	-0.171924	-0.258579	0.438797	0.113374	0.467119	-0.520733	0.394343	-0.658561
2	1_14556457	-0.162881	-0.303091	0.532825	-0.136689	0.25782	-0.376661	0.692341	-0.803589
2	1_147581299	-0.176949	-0.284528	0.586875	-0.0454938	0.349654	-0.461515	0.681346	-0.832807
2	1_148280485	-0.158082	-0.362059	0.642162	-0.0449354	0.43558	-0.423843	0.587062	-0.752969
2	1_148346013	-0.156802	-0.557635	0.653265	-0.0257183	0.650632	-0.529231	0.444873	-0.692632
2	1_148348735	-0.170065	-0.302416	0.415331	0.130992	0.536843	-0.591482	0.335481	-0.633085
2	1_148566379	-0.157697	-0.37113	0.516905	-0.172461	0.306119	-0.450319	0.679151	-0.803068
2	1_148911214	-0.176413	-0.349711	0.455545	0.115435	0.571911	-0.553267	0.349353	-0.650011
2	1_148916742	-0.161578	-0.272981	0.551157	-0.101248	0.263715	-0.391137	0.676076	-0.795838
2	1_149612454	-0.17201	-0.349081	0.389729	0.020112	0.465567	-0.590183	0.443244	-0.696823
2	1_16324372	-0.165722	-0.270154	0.636699	-0.0590595	0.318446	-0.50933	0.695351	-0.846012
2	1_16794801	-0.156744	-0.172592	0.615724	-0.0289824	0.255873	-0.39175	0.68443	-0.792746
2	1_17098464	-0.157748	-0.424921	0.604973	-0.114854	0.415358	-0.493773	0.624793	-0.787183
2	1_17119153	-0.162574	-0.471099	0.491289	-0.255801	0.299848	-0.543551	0.752426	-0.8647
2	1_17229161	-0.180279	-0.34741	0.470245	-0.0114138	0.431972	-0.511738	0.530316	-0.755781
2	1_17384004	-0.173491	-0.332707	0.549663	-0.155892	0.278712	-0.377149	0.739423	-0.847076
2	1_17439373	-0.164189	-0.343349	0.517831	-0.132546	0.300257	-0.518877	0.684772	-0.825895
2	1_17704823	-0.168916	-0.36253	0.563736	0.115012	0.591366	-0.558382	0.380192	-0.668252
2	1_18325853	-0.182783	-0.420595	0.536747	0.0321779	0.562952	-0.612198	0.481963	-0.757633
2	1_18714516	-0.160825	-0.456876	0.543563	-0.194527	0.348504	-0.502306	0.692493	-0.825402
2	1_18896313	-0.164512	-0.277244	0.625966	-0.074823	0.305082	-0.51124	0.700205	-0.847637
2	1_19165520	-0.156786	-0.38407	0.697531	0.0400739	0.535599	-0.539408	0.51505	-0.73327
2	1_19953544	-0.156699	-0.296723	0.528692	-0.145981	0.255489	-0.407172	0.708754	-0.803873
2	1_20487847	-0.17527	-0.414693	0.545958	0.0858113	0.617367	-0.573481	0.389685	-0.686479
2	1_20624440	-0.164439	-0.311592	0.543997	-0.152628	0.25995	-0.49414	0.738686	-0.856958
2	1_20648607	-0.168761	-0.305911	0.591935	-0.0920552	0.313936	-0.471099	0.715663	-0.841794
2	1_21632959	-0.173125	-0.332432	0.544253	-0.0447425	0.390058	-0.522561	0.614303	-0.800601
2	1_21660723	-0.159903	-0.263655	0.546654	0.00261085	0.352461	-0.482906	0.57588	-0.743115
2	1_21923293	-0.161674	-0.231835	0.574239	-0.0517758	0.283228	-0.371824	0.671839	-0.781535
2	1_24619127	-0.160005	-0.257143	0.427133	0.217453	0.566862	-0.588798	0.244953	-0.559544
2	1_24727057	-0.158259	-0.392398	0.465511	-0.0209031	0.457037	-0.507354	0.464069	-0.677714
2	1_25181202	0.143338	0.30586	-0.454682	0.156226	-0.222637	0.439071	-0.646024	0.74725
2	1_25493805	-0.169082	-0.492889	0.678799	-0.0200935	0.605698	-0.523907	0.521918	-0.758803
2	1_26395979	-0.16148	-0.331152	0.395089	0.134458	0.55143	-0.629824	0.281325	-0.595894
2	1_29055526	-0.169963	-0.405272	0.617482	-0.115534	0.390408	-0.542105	0.691336	-0.853404
2	1_29231401	-0.170486	-0.285162	0.515228	-0.0764766	0.303263	-0.383187	0.636045	-0.781402
2	1_29362883	-0.156993	-0.167318	0.563364	-0.0329155	0.232143	-0.317051	0.666298	-0.7577
2	1_29595621	-0.160662	-0.449517	0.5634	0.130493	0.693729	-0.593641	0.289231	-0.608093
2	1_30568693	-0.167529	-0.345457	0.408156	0.0488191	0.486555	-0.560199	0.393482	-0.659577
2	1_30709529	-0.156744	-0.265165	0.488543	-0.116296	0.243092	-0.44777	0.686668	-0.790978
2	1_31357051	-0.167919	-0.256679	0.420144	0.16662	0.521787	-0.58736	0.324306	-0.619147
2	1_31725809	-0.172616	-0.272125	0.579524	-0.0627028	0.309138	-0.447992	0.672457	-0.82692
2	1_31729475	-0.159844	-0.224518	0.551247	-0.0580139	0.26609	-0.349744	0.668344	-0.768507
2	1_39473083	-0.158798	-0.445912	0.438109	-0.290027	0.243168	-0.471387	0.757414	-0.844996
2	1_39709000	-0.161395	-0.403011	0.471576	0.0337397	0.515331	-0.651817	0.411219	-0.684499
2	1_39875201	-0.156794	-0.35597	0.451909	-0.193356	0.257977	-0.41964	0.695969	-0.790951
2	1_40658886	-0.160765	-0.509193	0.565502	-0.179376	0.416827	-0.591204	0.654082	-0.826633
2	1_41735787	-0.160736	-0.272942	0.350659	0.169377	0.534713	-0.579247	0.242089	-0.555951
2	1_43212642	-0.175733	-0.393516	0.513166	-0.0498788	0.433559	-0.576744	0.581456	-0.792816
2	1_4337024	-0.16712	-0.361597	0.493073	0.0515688	0.525206	-0.483155	0.404848	-0.660315
2	1_4367416	-0.157364	-0.485753	0.678157	-0.0115741	0.586115	-0.552521	0.503046	-0.730568
2	1_46089063	-0.158916	-0.325509	0.339011	0.0517747	0.466822	-0.579668	0.355196	-0.617735
2	1_47040743	-0.158103	-0.197106	0.423086	0.170533	0.473201	-0.49875	0.323768	-0.584673
2	1_47347836	-0.162813	-0.311836	0.545469	-0.12645	0.273616	-0.392328	0.68164	-0.801848
2	1_48258858	-0.169091	-0.298671	0.385995	0.146414	0.54279	-0.601222	0.295772	-0.609558
2	1_48686107	-0.167132	-0.30385	0.385557	0.146457	0.545256	-0.606727	0.288393	-0.603167
2	1_49322648	-0.162429	-0.213546	0.50817	0.0992995	0.42555	-0.481009	0.463201	-0.67702
2	1_4947937	-0.156699	-0.464643	0.488733	-0.246894	0.294847	-0.487526	0.716845	-0.824453
2	1_4950506	-0.16517	-0.436972	0.497888	-0.12837	0.408525	-0.503506	0.597905	-0.774585
2	1_50053085	-0.159499	-0.290384	0.513085	-0.143532	0.23685	-0.36798	0.696622	-0.794295
2	1_51207615	-0.160154	-0.191785	0.51116	0.108543	0.415142	-0.458583	0.459567	-0.666241
2	1_53870214	-0.162051	-0.216517	0.509527	0.0957775	0.425898	-0.476131	0.461849	-0.675989
2	1_59176040	-0.157898	-0.164256	0.599319	-0.0316268	0.24291	-0.325063	0.681677	-0.776002
2	1_59317089	-0.166566	-0.193095	0.440304	0.186334	0.493333	-0.509845	0.336263	-0.609442
2	1_59525710	-0.162693	-0.178818	0.598077	-0.0594874	0.233063	-0.300849	0.711154	-0.797877
2	1_60430563	-0.166566	-0.193095	0.440304	0.186334	0.493333	-0.509845	0.336263	-0.609442
2	1_61030793	-0.161913	-0.214916	0.593554	-0.0744755	0.250175	-0.344011	0.700259	-0.802475
2	1_61411467	-0.161413	-0.268986	0.576612	-0.12581	0.260098	-0.365054	0.737487	-0.821299
2	1_62201840	-0.172583	-0.344593	0.574794	-0.146277	0.296363	-0.451028	0.734103	-0.863092
2	1_62799321	-0.164684	-0.198918	0.595256	-0.0690902	0.241475	-0.320581	0.715417	-0.808015
2	1_8033025	-0.167385	-0.33508	0.475201	-0.164324	0.263513	-0.43619	0.710815	-0.822694
2	1_92686253	0.13716	0.176751	-0.531355	-0.020087	-0.26165	0.411516	-0.539549	0.668502
2	1_93291677	0.139248	0.195384	-0.602341	-0.0447443	-0.315934	0.538621	-0.549697	0.713325
2	1_93515566	-0.169271	-0.32439	0.550474	-0.0552649	0.358031	-0.475323	0.624106	-0.790032
2	1_95170112	-0.161209	-0.281313	0.564073	-0.0635313	0.307296	-0.448658	0.648525	-0.786836
2	1_9816519	-0.158677	-0.222921	0.541925	-0.102624	0.228582	-0.311426	0.717164	-0.785472
2	2_100266255	-0.160736	-0.272942	0.350659	0.169377	0.534713	-0.579247	0.242089	-0.555951
2	2_101150903	-0.160736	-0.272942	0.350659	0.169377	0.534713	-0.579247	0.242089	-0.555951
2	2_103035661	-0.157177	-0.258372	0.455671	0.159224	0.500369	-0.617835	0.341678	-0.617954
2	2_103591561	-0.158034	-0.36482	0.495689	-0.113394	0.341926	-0.487807	0.613318	-0.765668
2	2_103636669	-0.160107	-0.341521	0.330169	0.0733931	0.509878	-0.605161	0.275793	-0.594096
2	2_103811572	-0.156786	-0.250762	0.486019	-0.110338	0.225037	-0.257529	0.648478	-0.733455
2	2_106218013	-0.158773	-0.25326	0.354366	0.177295	0.524987	-0.558863	0.240204	-0.547224
2	2_10628905	-0.171371	-0.311584	0.556128	-0.13715	0.271162	-0.381778	0.719653	-0.836947
2	2_10877911	-0.160935	-0.489218	0.537772	-0.207414	0.381459	-0.463483	0.681755	-0.809462
2	2_112754291	-0.178711	-0.372864	0.556025	0.0463091	0.516752	-0.676172	0.511214	-0.781141
2	2_113108656	0.130909	0.463271	-0.708871	-0.0812249	-0.661526	0.477687	-0.327963	0.575999
2	2_113739183	-0.162096	-0.325093	0.601611	-0.0908376	0.328006	-0.485106	0.66802	-0.817008
2	2_113823721	-0.156962	-0.380259	0.462014	-0.103602	0.367139	-0.540276	0.573954	-0.749731
2	2_113854546	-0.16757	-0.277343	0.388378	0.157153	0.533402	-0.586037	0.294974	-0.602091
2	2_115495789	-0.159835	-0.228151	0.32436	0.152114	0.461815	-0.497755	0.278309	-0.551878
2	2_11588305	-0.173698	-0.27143	0.590938	-0.0225981	0.366586	-0.497829	0.641438	-0.819012
2	2_116371030	-0.158979	-0.258178	0.474442	-0.0910604	0.271133	-0.401242	0.657874	-0.762672
2	2_11696533	-0.164795	-0.415988	0.544249	-0.172436	0.350227	-0.469159	0.70011	-0.826858
2	2_117682879	-0.173724	-0.362185	0.492441	-0.0248281	0.431888	-0.579695	0.55336	-0.771547
2	2_120083053	0.126489	0.0683873	-0.374834	-0.230998	-0.368924	0.415642	-0.224664	0.450757
2	2_120610640	0.133715	0.173582	-0.476801	0.104864	-0.165531	0.353285	-0.669665	0.717971
2	2_120648797	-0.156686	-0.221254	0.366896	0.150283	0.472853	-0.507927	0.301999	-0.566422
2	2_120928820	0.146093	0.226056	-0.578349	0.0183666	-0.295401	0.500666	-0.59786	0.747489
2	2_121202279	-0.16201	-0.269156	0.628189	-0.0305203	0.335188	-0.553972	0.658473	-0.824187
2	2_122553916	-0.16055	-0.58145	0.695122	-0.0558459	0.653996	-0.508892	0.494951	-0.728714
2	2_123135346	-0.157242	-0.3609	0.529985	-0.164337	0.285622	-0.44288	0.680656	-0.803183
2	2_124989541	-0.160066	-0.362096	0.471287	0.0100711	0.46336	-0.553108	0.460343	-0.686978
2	2_127519029	0.144222	0.115092	-0.588531	-0.00337976	-0.228689	0.349233	-0.639409	0.73044
2	2_12771396	-0.162043	-0.420053	0.413208	-0.129361	0.373836	-0.584043	0.584168	-0.764512
2	2_129397407	0.148057	0.264636	-0.573749	0.0520125	-0.298215	0.496092	-0.612708	0.760435
2	2_130878725	-0.177083	-0.3372	0.431837	0.11112	0.549754	-0.6306	0.362696	-0.673178
2	2_130948103	-0.168647	-0.333809	0.614324	-0.11186	0.322563	-0.542086	0.718735	-0.871118
2	2_131603392	-0.169129	-0.379262	0.519044	-0.0345834	0.44747	-0.539233	0.546118	-0.756374
2	2_13338191	-0.173252	-0.413197	0.520972	0.0804965	0.605526	-0.606986	0.396716	-0.687107
2	2_133765466	-0.163275	-0.358324	0.423616	-0.0866877	0.360082	-0.499602	0.564512	-0.738215
2	2_136095989	-0.160063	-0.329133	0.420778	0.107415	0.524606	-0.607256	0.325302	-0.617356
2	2_137791869	-0.181922	-0.372957	0.576972	-0.0319043	0.45153	-0.595441	0.617577	-0.835581
2	2_138389874	-0.157655	-0.366943	0.530228	0.218307	0.699911	-0.486382	0.191943	-0.518346
2	2_139462779	-0.157286	-0.254828	0.615584	-0.00120433	0.347458	-0.542397	0.622297	-0.786539
2	2_139730025	-0.17521	-0.306344	0.42638	0.147338	0.554362	-0.630805	0.333447	-0.650145
2	2_140943005	-0.164132	-0.361952	0.403227	0.00986434	0.461337	-0.598305	0.443429	-0.685262
2	2_141851040	0.137271	0.201907	-0.592711	0.00175898	-0.303639	0.30632	-0.53663	0.663264
2	2_146215127	-0.158506	-0.337732	0.311778	0.0311654	0.453046	-0.575781	0.35053	-0.614196
2	2_1469234	0.143614	0.304038	-0.488188	-0.126464	-0.514784	0.539131	-0.307011	0.57121
2	2_146935432	-0.176829	-0.308397	0.425266	0.114815	0.524623	-0.588565	0.367638	-0.665867
2	2_148222439	-0.170367	-0.311614	0.594545	-0.0940622	0.31576	-0.47691	0.700759	-0.845116
2	2_149723707	-0.157805	-0.267965	0.344265	0.166288	0.524963	-0.568685	0.237675	-0.545815
2	2_151053169	0.148707	0.265449	-0.536297	0.115187	-0.240232	0.394094	-0.675779	0.768383
2	2_151459652	-0.169864	-0.338403	0.373859	0.0867411	0.520925	-0.623359	0.33929	-0.643125
2	2_151656327	-0.165265	-0.450661	0.415947	-0.306192	0.233747	-0.52443	0.796613	-0.883413
2	2_15507314	-0.160963	-0.22176	0.58789	-0.0426442	0.269132	-0.415698	0.66317	-0.792209
2	2_15649447	-0.167731	-0.359876	0.697925	0.00737609	0.490024	-0.531371	0.609863	-0.800546
2	2_15673345	-0.180812	-0.358717	0.458448	0.05173	0.514938	-0.611305	0.445902	-0.727316
2	2_15801157	-0.165743	-0.576905	0.697255	-0.0752924	0.619953	-0.584978	0.546733	-0.78448
2	2_15857048	-0.177129	-0.322916	0.419237	0.125712	0.551418	-0.622714	0.345616	-0.660043
2	2_15967418	0.157592	0.247899	-0.526317	0.092093	-0.244922	0.338583	-0.658129	0.762365
2	2_16930433	-0.178335	-0.511743	0.645167	0.0709741	0.710472	-0.629117	0.411903	-0.726135
2	2_17219360	0.15282	0.127446	-0.593327	-0.0957301	-0.320812	0.466217	-0.538878	0.714233
2	2_19381395	-0.15873	-0.16496	0.422423	0.101433	0.371938	-0.320561	0.406449	-0.599432
2	2_19685241	-0.15999	-0.375492	0.403878	-0.0832004	0.39608	-0.579254	0.4745	-0.721215
2	2_20685002	-0.159599	-0.227764	0.448926	0.0686116	0.406218	-0.450724	0.437568	-0.651128
2	2_21403246	-0.166156	-0.397496	0.514629	-0.227317	0.268952	-0.520516	0.788889	-0.885731
2	2_22392873	-0.157505	-0.324651	0.506081	-0.0295196	0.385962	-0.463015	0.523105	-0.710026
2	2_22530543	-0.156949	-0.435486	0.511501	-0.164754	0.368162	-0.510646	0.623444	-0.784266
2	2_22663329	-0.161047	-0.356577	0.554931	-0.148139	0.30267	-0.431938	0.698718	-0.813538
2	2_22720057	-0.158365	-0.313953	0.463318	-0.0769321	0.33169	-0.500272	0.593401	-0.749928
2	2_22777320	-0.158836	-0.511299	0.610879	-0.124962	0.483649	-0.563856	0.592678	-0.78723
2	2_24382039	-0.168013	-0.325611	0.390628	0.104569	0.521112	-0.585449	0.332293	-0.626223
2	2_25141534	0.14695	0.174462	-0.549322	-0.300486	-0.574053	0.588693	-0.235635	0.53979
2	2_26606206	-0.16813	-0.247642	0.586416	-0.0867334	0.270635	-0.380999	0.722243	-0.828016
2	2_26817470	-0.163325	-0.556711	0.667822	-0.0911338	0.580373	-0.555742	0.556781	-0.777085
2	2_27437146	-0.160704	-0.245324	0.595066	-0.0619169	0.280729	-0.440986	0.673065	-0.806189
2	2_27596601	-0.164239	-0.273462	0.574891	-0.102288	0.270297	-0.404661	0.695282	-0.817474
2	2_27876794	-0.158049	-0.320939	0.338801	0.0303268	0.436606	-0.545094	0.374508	-0.622612
2	2_29199579	-0.162021	-0.231348	0.570615	-0.0530887	0.278185	-0.412714	0.678365	-0.79432
2	2_2992404	-0.169435	-0.223052	0.454513	0.0477504	0.370378	-0.355432	0.487789	-0.674783
2	2_3215878	-0.17515	-0.403442	0.580425	0.0639913	0.590628	-0.5693	0.449621	-0.721416
2	2_32952598	-0.173147	-0.310962	0.402853	0.13581	0.547046	-0.612027	0.321127	-0.635155
2	2_33031032	-0.15941	-0.283605	0.53818	-0.137476	0.243876	-0.377834	0.708632	-0.805097
2	2_3378887	-0.157023	-0.21698	0.518422	-0.0922803	0.224409	-0.278584	0.676324	-0.753847
2	2_34076384	-0.166028	-0.219934	0.550987	0.159155	0.477094	-0.600926	0.438988	-0.693819
2	2_34150576	-0.169524	-0.466155	0.427881	-0.129649	0.427073	-0.613284	0.538247	-0.775254
2	2_34978565	0.141821	0.285903	-0.547848	0.062082	-0.29851	0.447876	-0.577017	0.716913
2	2_36374198	-0.162534	-0.457137	0.710368	-0.0234324	0.557713	-0.545093	0.551123	-0.774432
2	2_4186886	-0.159394	-0.465007	0.470758	-0.279312	0.266767	-0.488929	0.767787	-0.852712
2	2_4947217	-0.165781	-0.341072	0.612748	-0.0772324	0.357108	-0.573901	0.679804	-0.844295
2	2_5322602	-0.182555	-0.398003	0.509016	0.0900901	0.602802	-0.631159	0.401457	-0.713402
2	2_6844261	-0.169283	-0.306038	0.396851	0.12723	0.531393	-0.596947	0.32114	-0.625296
2	2_70378767	-0.157039	-0.467424	0.541116	-0.18554	0.363451	-0.601728	0.671174	-0.829957
2	2_71822562	-0.159201	-0.256935	0.563214	-0.0506643	0.297111	-0.416845	0.641564	-0.771205
2	2_72310527	-0.165627	-0.211915	0.615421	0.0287806	0.350546	-0.496499	0.631161	-0.792244
2	2_73544617	-0.160589	-0.200716	0.411682	0.192173	0.494153	-0.51029	0.292543	-0.572371
2	2_73842837	-0.157888	-0.29696	0.479084	-0.18229	0.198669	-0.344495	0.714847	-0.795805
2	2_75624583	-0.167389	-0.367974	0.411198	-0.105515	0.365347	-0.559146	0.572575	-0.769332
2	2_75679521	-0.161488	-0.354954	0.39004	-0.0373995	0.40188	-0.43521	0.448943	-0.659195
2	2_76181208	-0.161532	-0.340214	0.524508	-0.0835335	0.350054	-0.498367	0.61191	-0.776691
2	2_76396962	-0.162609	-0.375116	0.433311	-0.191341	0.272076	-0.433818	0.679092	-0.79476
2	2_81711607	-0.179274	-0.287743	0.539683	0.040259	0.448736	-0.530524	0.543915	-0.769924
2	2_82514255	-0.166246	-0.271933	0.586007	-0.0778971	0.288466	-0.436489	0.686808	-0.820513
2	2_82872631	-0.168405	-0.536042	0.628202	-0.13328	0.52025	-0.554668	0.621594	-0.81744
2	2_82918490	-0.162036	-0.31776	0.590706	-0.115054	0.313686	-0.428009	0.704955	-0.819503
2	2_83630939	-0.158359	-0.404671	0.452265	-0.202486	0.291183	-0.457039	0.687986	-0.795698
2	2_83836960	-0.167987	-0.308166	0.566083	-0.0715253	0.327978	-0.498062	0.662515	-0.817719
2	2_83936293	-0.156883	-0.450144	0.391608	-0.322591	0.208016	-0.488558	0.789823	-0.852629
2	2_8394590	-0.167865	-0.331248	0.371484	0.0981387	0.520783	-0.624533	0.329361	-0.631655
2	2_85056054	-0.156788	-0.392073	0.451036	0.00287534	0.495781	-0.538195	0.439781	-0.660066
2	2_85084167	-0.171857	-0.32212	0.629254	-0.0805568	0.345452	-0.500724	0.697592	-0.855365
2	2_85755452	-0.161231	-0.33268	0.400831	0.0657981	0.482744	-0.552745	0.362724	-0.627968
2	2_86441528	-0.172106	-0.399723	0.611775	-0.106139	0.40099	-0.583269	0.678393	-0.861937
2	2_86753347	0.158244	0.247693	-0.577056	0.0534587	-0.284681	0.443677	-0.650251	0.78578
2	2_87244923	0.139339	0.149657	-0.34037	-0.217331	-0.448986	0.494836	-0.195609	0.474062
2	2_88689693	-0.156931	-0.348243	0.347808	-0.0333081	0.398206	-0.539066	0.454814	-0.662687
2	2_88985170	-0.176522	-0.29973	0.568108	0.00154093	0.404311	-0.555356	0.593195	-0.805511
2	2_89360652	-0.182326	-0.35859	0.461116	0.0429649	0.506014	-0.595874	0.46063	-0.735382
2	2_89669881	0.125091	-0.00251499	-0.543437	-0.10923	-0.1829	0.305558	-0.522847	0.609577
2	2_95362952	0.125582	0.0101591	-0.570612	-0.057438	-0.160865	0.269123	-0.564211	0.641111
2	2_95399971	-0.188574	-0.375961	0.494028	0.0452517	0.532061	-0.640264	0.482549	-0.771582
2	2_95708133	-0.16029	-0.440988	0.62069	-0.0841532	0.434702	-0.665537	0.626578	-0.824816
2	2_96475589	-0.166354	-0.34056	0.486804	-0.205901	0.227827	-0.291859	0.728071	-0.809182
2	2_97949992	-0.169283	-0.306038	0.396851	0.12723	0.531393	-0.596947	0.32114	-0.625296
2	2_98735860	-0.163972	-0.503242	0.602068	-0.134136	0.472622	-0.552824	0.625583	-0.807709
2	2_98956061	-0.167634	-0.37071	0.501751	-0.220176	0.250338	-0.426344	0.784804	-0.862935
2	2_99052680	-0.164078	-0.245648	0.419384	0.0975127	0.435383	-0.489598	0.385628	-0.634429
2	2_99708168	-0.163607	-0.215467	0.413719	0.0811197	0.391101	-0.395052	0.415865	-0.628595
2	3_104202985	-0.160736	-0.272942	0.350659	0.169377	0.534713	-0.579247	0.242089	-0.555951
2	3_105406520	-0.164762	-0.327192	0.41702	0.0623073	0.478863	-0.582324	0.400655	-0.66019
2	3_111571141	-0.156747	-0.411415	0.448224	-0.115216	0.368774	-0.5895	0.576173	-0.75685
2	3_113071375	-0.173147	-0.310962	0.402853	0.13581	0.547046	-0.612027	0.321127	-0.635155
2	3_113892630	-0.164982	-0.303864	0.451639	-0.0197718	0.369343	-0.441425	0.525538	-0.707407
2	3_114155786	-0.160399	-0.1264	0.402932	0.138758	0.353627	-0.325426	0.385897	-0.585892
2	3_115417154	-0.164252	-0.487391	0.609459	0.0549738	0.657438	-0.596581	0.393391	-0.682087
2	3_119388966	-0.171316	-0.548859	0.634908	0.0531093	0.713048	-0.674261	0.3938	-0.713739
2	3_12464623	-0.171771	-0.32389	0.573931	0.0887753	0.533747	-0.482165	0.456711	-0.696755
2	3_127557017	-0.158679	-0.323401	0.503834	-0.173037	0.249205	-0.433807	0.72091	-0.818092
2	3_127771582	-0.156922	-0.378695	0.53759	-0.0392448	0.439862	-0.445791	0.512828	-0.702454
2	3_129665825	-0.169707	-0.279204	0.465747	0.0428579	0.410616	-0.484275	0.491319	-0.70199
2	3_129788983	-0.163486	-0.144148	0.525189	0.0367865	0.291501	-0.312851	0.584181	-0.714623
2	3_129877069	-0.167866	-0.43406	0.420524	-0.159968	0.374816	-0.564511	0.59364	-0.790427
2	3_130248048	-0.167099	-0.366523	0.583816	-0.113282	0.347074	-0.522163	0.693632	-0.839931
2	3_130901809	0.13449	0.117081	-0.481225	0.0526936	-0.157182	0.274279	-0.622763	0.678819
2	3_131302592	-0.15699	-0.391248	0.478898	0.205849	0.700117	-0.609584	0.179844	-0.531711
2	3_13226650	-0.167419	-0.40976	0.606555	-0.110252	0.411683	-0.402376	0.646487	-0.793577
2	3_13550658	-0.165771	-0.286711	0.485074	0.0527118	0.432193	-0.569765	0.472162	-0.709737
2	3_137621857	0.15977	0.238257	-0.454873	-0.126201	-0.459525	0.57636	-0.371122	0.641405
2	3_138375294	-0.157729	-0.226838	0.442013	0.134903	0.464177	-0.491186	0.351389	-0.603974
2	3_138395670	-0.158871	-0.390964	0.458032	-0.218733	0.253023	-0.520974	0.738449	-0.837767
2	3_139020979	-0.163972	-0.388356	0.54411	-0.186039	0.289294	-0.474134	0.727846	-0.84634
2	3_139180616	0.146938	0.191159	-0.538474	0.0465993	-0.227885	0.361763	-0.616162	0.728088
2	3_139940917	-0.188574	-0.375961	0.494028	0.0452517	0.532061	-0.640264	0.482549	-0.771582
2	3_140675135	-0.163679	-0.580774	0.718066	-0.0365882	0.677918	-0.533964	0.491047	-0.739599
2	3_140989665	-0.17304	-0.329712	0.570837	-0.131698	0.296775	-0.427028	0.720342	-0.850223
2	3_1411924	-0.172943	-0.349116	0.439465	-0.0216943	0.430994	-0.566033	0.529021	-0.746375
2	3_141321492	0.130701	0.329469	-0.44116	0.209806	-0.202436	0.463058	-0.640929	0.738083
2	3_141341945	-0.156961	-0.455563	0.582698	-0.124897	0.430431	-0.511931	0.622145	-0.779952
2	3_141374617	-0.16142	-0.319308	0.466314	-0.0297909	0.37093	-0.47861	0.534741	-0.715818
2	3_141479917	-0.166292	-0.250516	0.600983	-0.0872474	0.27628	-0.386943	0.715786	-0.827642
2	3_141886784	-0.159557	-0.214076	0.430344	0.228149	0.529979	-0.625024	0.268042	-0.579173
2	3_141950767	-0.159613	-0.527336	0.664731	-0.0520973	0.598969	-0.46329	0.501305	-0.718343
2	3_141968117	-0.164567	-0.289176	0.594869	-0.0545049	0.328217	-0.49905	0.661959	-0.813965
2	3_14226573	-0.16373	-0.224452	0.436855	0.127798	0.452644	-0.50707	0.384108	-0.632575
2	3_17002602	-0.158053	-0.298913	0.511569	-0.12725	0.257855	-0.321696	0.661015	-0.760318
2	3_18951462	-0.175765	-0.324691	0.410535	0.11626	0.541535	-0.611322	0.348335	-0.655939
2	3_19490059	-0.160871	-0.180391	0.596281	0.00443784	0.289335	-0.372222	0.647037	-0.765434
2	3_19608425	-0.167481	-0.36727	0.451302	0.156059	0.628717	-0.59335	0.269565	-0.595275
2	3_20956472	-0.159608	-0.148134	0.513052	0.0725201	0.311873	-0.375011	0.513336	-0.684663
2	3_2350215	-0.167181	-0.230068	0.532136	-0.000822791	0.342438	-0.432242	0.6115	-0.760373
2	3_2418190	-0.16604	-0.253038	0.566745	-0.100737	0.243808	-0.36465	0.705458	-0.815601
2	3_31210709	-0.159825	-0.479051	0.539078	-0.0239154	0.556257	-0.566417	0.443834	-0.694841
2	3_37099175	-0.160558	-0.291689	0.341185	0.127016	0.50676	-0.553788	0.278662	-0.570335
2	3_44359458	-0.158909	-0.250946	0.389746	0.158533	0.502134	-0.575591	0.285635	-0.582201
2	3_4611414	-0.156712	-0.226207	0.379927	0.209384	0.525906	-0.581859	0.240028	-0.546157
2	3_46771862	-0.162852	-0.28273	0.364459	0.154556	0.53117	-0.582508	0.267336	-0.576533
2	3_5158764	-0.157073	-0.50331	0.483335	-0.237779	0.353824	-0.470072	0.66626	-0.794228
2	3_60517900	0.141046	0.194732	-0.50349	0.0667915	-0.208634	0.328323	-0.598689	0.699797
2	3_7151095	-0.167221	-0.506288	0.628736	0.0728942	0.705136	-0.57876	0.369353	-0.671619
2	3_77334894	0.125346	0.131985	-0.450327	0.0349881	-0.181207	0.286923	-0.568815	0.625873
2	3_8257651	-0.16372	-0.360926	0.441635	-0.0129394	0.44625	-0.498582	0.473524	-0.687436
2	3_9736243	0.127238	0.288771	-0.402404	0.0391559	-0.321277	0.4378	-0.435635	0.592178
2	4_10289989	0.146396	0.250974	-0.557637	0.0660556	-0.264826	0.440537	-0.619469	0.748892
2	4_10965603	-0.173033	-0.3502	0.560288	-0.119816	0.330143	-0.483442	0.697144	-0.845812
2	4_11261233	-0.161475	-0.400908	0.47859	-0.0270849	0.464694	-0.477708	0.491974	-0.688245
2	4_116214104	-0.175836	-0.534464	0.647988	0.0100016	0.670556	-0.595199	0.464999	-0.748025
2	4_116320783	-0.163081	-0.30924	0.390773	0.174566	0.582833	-0.58805	0.238297	-0.563546
2	4_116599617	-0.157411	-0.225672	0.577305	0.013583	0.335671	-0.392566	0.56882	-0.724831
2	4_116741803	-0.156682	-0.348712	0.501353	0.0279396	0.479239	-0.552266	0.430606	-0.675595
2	4_116757639	-0.162152	-0.392439	0.667123	-0.00325932	0.505168	-0.496894	0.562526	-0.75586
2	4_117851382	-0.159947	-0.293974	0.383512	0.0736546	0.462993	-0.524753	0.372541	-0.619389
2	4_120420606	0.139213	0.168433	-0.536135	0.0710188	-0.206424	0.352312	-0.646399	0.728959
2	4_120778083	-0.158582	-0.331874	0.526166	-0.165992	0.266534	-0.458016	0.726144	-0.826173
2	4_121343675	-0.170676	-0.284297	0.461626	0.12279	0.509347	-0.590764	0.389975	-0.668265
2	4_121913547	-0.158933	-0.184048	0.559404	-0.0582585	0.237789	-0.305245	0.695319	-0.772389
2	4_124879154	0.139553	0.305071	-0.551208	0.0457688	-0.351142	0.329865	-0.524623	0.656689
2	4_12642788	0.128849	0.00123426	-0.563637	-0.219331	-0.294638	0.493492	-0.418478	0.596431
2	4_12749480	-0.157773	-0.349598	0.441426	-0.23319	0.2058	-0.414842	0.748856	-0.821883
2	4_127555963	-0.162737	-0.313055	0.491759	0.0115342	0.421502	-0.51093	0.500602	-0.708542
2	4_127723529	-0.159234	-0.238108	0.529369	0.0304542	0.361179	-0.390645	0.515282	-0.691884
2	4_129573043	-0.173461	-0.36695	0.617708	0.0552372	0.550715	-0.52976	0.500147	-0.741785
2	4_132005027	-0.158664	-0.417024	0.384451	-0.0886544	0.421512	-0.531777	0.508489	-0.69765
2	4_132414715	-0.15679	-0.381273	0.526679	-0.18575	0.281809	-0.436027	0.714561	-0.811589
2	4_13268327	-0.173819	-0.367169	0.575123	-0.167195	0.303265	-0.487806	0.742712	-0.882795
2	4_133213446	-0.159795	-0.567195	0.628846	-0.134929	0.541799	-0.499903	0.57746	-0.765594
2	4_133926542	-0.165023	-0.375387	0.438391	-0.256961	0.207133	-0.35948	0.769263	-0.834481
2	4_134197617	-0.160081	-0.443482	0.525852	0.0553247	0.609532	-0.564015	0.36803	-0.643477
2	4_134919391	0.147728	0.136453	-0.372185	-0.217338	-0.437969	0.474936	-0.242864	0.51246
2	4_137013922	-0.159498	-0.255951	0.363011	0.123859	0.475288	-0.544384	0.326502	-0.591772
2	4_137516197	-0.183334	-0.417637	0.554866	0.0232659	0.55511	-0.609435	0.499291	-0.772615
2	4_138533747	-0.159413	-0.391298	0.585389	0.00319434	0.503503	-0.389397	0.484147	-0.677172
2	4_138939030	-0.164971	-0.240584	0.433009	0.171712	0.501653	-0.585287	0.329321	-0.617786
2	4_139984255	-0.162646	-0.33679	0.446797	0.099615	0.531158	-0.58403	0.346157	-0.631745
2	4_14795008	-0.176225	-0.338334	0.437936	-0.0620512	0.374486	-0.48966	0.591043	-0.770091
2	4_14842788	-0.157065	-0.355349	0.51967	-0.139586	0.301962	-0.526649	0.69621	-0.81305
2	4_1513191	-0.162522	-0.336694	0.487943	0.198447	0.653316	-0.550448	0.234018	-0.561051
2	4_15720189	-0.157528	-0.499569	0.619545	-0.101647	0.490921	-0.548182	0.580729	-0.770966
2	4_15971586	-0.173248	-0.288661	0.456629	0.146236	0.532482	-0.622194	0.364321	-0.663364
2	4_16543589	-0.162478	-0.270817	0.490065	0.0501193	0.410664	-0.619769	0.498735	-0.726784
2	4_1766073	0.1652	0.431794	-0.650914	0.0851293	-0.455648	0.562995	-0.627676	0.821822
2	4_18206732	-0.168395	-0.279071	0.589093	0.0111018	0.386557	-0.5747	0.604499	-0.799013
2	4_20601671	-0.171331	-0.435975	0.513115	0.0563586	0.605141	-0.589258	0.389678	-0.680512
2	4_22127718	-0.162983	-0.379707	0.581796	-0.137107	0.338834	-0.507621	0.700847	-0.835358
2	4_22475982	0.147619	0.116355	-0.62977	-0.0195662	-0.244992	0.404284	-0.646193	0.759005
2	4_23485588	-0.166532	-0.55615	0.660834	-0.106796	0.575403	-0.543173	0.570755	-0.790579
2	4_23576758	-0.180025	-0.330765	0.497218	0.0925192	0.526952	-0.643259	0.443056	-0.731031
2	4_25885833	-0.15788	-0.315103	0.640809	-0.00628156	0.412348	-0.50617	0.594406	-0.767555
2	4_26415770	-0.158798	-0.274565	0.52615	-0.138119	0.223266	-0.357062	0.70933	-0.797425
2	4_26445212	-0.166194	-0.425391	0.396579	-0.195803	0.309224	-0.524482	0.655963	-0.801639
2	4_26475523	-0.167106	-0.282582	0.587201	-0.0721465	0.309105	-0.476344	0.702349	-0.830584
2	4_28194702	-0.15913	-0.464581	0.419652	-0.298754	0.256664	-0.511669	0.753024	-0.849602
2	4_28836061	-0.165239	-0.241015	0.602637	0.0197333	0.375109	-0.412609	0.606403	-0.757303
2	4_33413093	-0.1644	-0.297328	0.595674	-0.0881368	0.306341	-0.521008	0.700972	-0.842584
2	4_33519826	-0.161297	-0.199634	0.42256	0.200415	0.508444	-0.514037	0.296611	-0.57502
2	4_34122433	-0.16288	-0.290695	0.578876	-0.100176	0.287589	-0.457292	0.685314	-0.821749
2	4_36118919	-0.178703	-0.273418	0.513621	0.113018	0.504968	-0.557352	0.4558	-0.716091
2	4_36294893	-0.158134	-0.423765	0.507649	-0.20457	0.313771	-0.385155	0.669588	-0.78573
2	4_36355972	-0.159167	-0.294267	0.695197	0.0241995	0.457807	-0.393421	0.596279	-0.746386
2	4_3899950	0.139921	0.116368	-0.586654	-0.0361309	-0.244663	0.367979	-0.585466	0.69646
2	4_3907067	-0.161066	-0.375473	0.539976	-0.164922	0.295724	-0.454423	0.69246	-0.817949
2	4_40547901	-0.17074	-0.408561	0.532623	0.0769875	0.601723	-0.551779	0.38611	-0.670599
2	4_41561273	-0.166975	-0.567477	0.674003	-0.106336	0.572834	-0.598683	0.590114	-0.811372
2	4_41745482	-0.169224	-0.265863	0.456776	0.0896914	0.452089	-0.5437	0.42116	-0.679019
2	4_42169402	-0.157482	-0.360373	0.626788	-0.0365177	0.42979	-0.432292	0.569678	-0.741958
2	4_43316066	-0.170831	-0.312624	0.472502	0.0470155	0.466269	-0.502253	0.452556	-0.692956
2	4_43401241	0.158688	0.276043	-0.629869	0.0373117	-0.341351	0.530589	-0.647299	0.809503
2	4_44627055	-0.162003	-0.262396	0.621999	-0.0122784	0.351698	-0.519701	0.647382	-0.802961
2	4_44862964	-0.170939	-0.404043	0.526681	-0.105784	0.402026	-0.54402	0.602231	-0.806532
2	4_45497747	0.133795	0.0156385	-0.462556	-0.23449	-0.322365	0.377803	-0.322788	0.517118
2	4_46877745	-0.159857	-0.392152	0.41124	0.0110785	0.486674	-0.630438	0.405064	-0.66972
2	4_46951625	-0.159898	-0.411907	0.524609	-0.175844	0.335886	-0.45039	0.655317	-0.797919
2	4_47187837	-0.156698	-0.408833	0.414866	-0.280023	0.209701	-0.42655	0.746509	-0.823055
2	4_47374763	-0.177129	-0.322916	0.419237	0.125712	0.551418	-0.622714	0.345616	-0.660043
2	4_47486042	-0.158831	-0.212306	0.588084	-0.0666717	0.256497	-0.341355	0.684516	-0.78571
2	4_47738499	-0.179011	-0.332215	0.432391	0.110892	0.547249	-0.625193	0.370189	-0.67962
2	4_4775888	-0.173177	-0.273088	0.437619	0.115566	0.490303	-0.568934	0.391155	-0.668448
2	4_48053666	0.123266	0.0697775	-0.52911	-0.0363841	-0.178483	0.345919	-0.524808	0.631362
2	4_4814640	-0.159989	-0.438165	0.422224	-0.297901	0.22655	-0.478944	0.784221	-0.856384
2	4_48367990	-0.172369	-0.257748	0.450598	0.0855448	0.441918	-0.509354	0.440819	-0.683985
2	4_5733539	-0.159538	-0.403398	0.544465	-0.156051	0.335468	-0.549983	0.677837	-0.825925
2	4_65445505	-0.161794	-0.544984	0.589385	-0.176778	0.481161	-0.499561	0.625105	-0.795316
2	4_7037824	-0.171674	-0.290085	0.405191	0.146401	0.537945	-0.597232	0.320294	-0.627854
2	4_754597	-0.160349	-0.376876	0.480055	0.0134124	0.472955	-0.628692	0.45241	-0.703631
2	4_78468793	-0.162015	-0.296446	0.419745	0.154657	0.556399	-0.522887	0.280946	-0.574278
2	4_79160899	-0.166729	-0.349667	0.408737	0.131974	0.581064	-0.575874	0.285488	-0.596067
2	4_7933076	-0.161679	-0.310373	0.503529	-0.0366208	0.365962	-0.469818	0.563658	-0.736842
2	4_8076012	-0.165791	-0.440771	0.55392	-0.18156	0.344627	-0.536615	0.709677	-0.851083
2	4_837222	-0.160052	-0.264637	0.585057	-0.0921103	0.277878	-0.434172	0.705885	-0.816457
2	4_87465587	-0.172282	-0.370302	0.452817	0.0459459	0.511867	-0.62665	0.427557	-0.704603
2	4_9050628	-0.166326	-0.29133	0.538899	0.00838757	0.398545	-0.542076	0.548354	-0.75703
2	4_9428365	-0.158954	-0.197586	0.468448	0.0967904	0.381585	-0.474276	0.430304	-0.654088
2	5_100470670	-0.159535	-0.499937	0.552526	-0.185855	0.413761	-0.415835	0.639453	-0.775561
2	5_101777106	-0.161194	-0.513072	0.542343	-0.217893	0.393173	-0.444841	0.678959	-0.805388
2	5_102589118	-0.161194	-0.513072	0.542343	-0.217893	0.393173	-0.444841	0.678959	-0.805388
2	5_103527850	-0.163877	-0.483169	0.586047	-0.170578	0.415394	-0.484207	0.672336	-0.817693
2	5_10372473	-0.158492	-0.281596	0.553694	-0.0949407	0.272497	-0.42875	0.671793	-0.79245
2	5_10806392	-0.160095	-0.227165	0.445205	0.160443	0.48623	-0.56063	0.337784	-0.613389
2	5_110060606	0.194891	0.47526	-0.639105	0.191905	-0.40173	0.600585	-0.807488	0.983046
2	5_110426168	-0.183334	-0.352623	0.461192	0.0794819	0.539307	-0.631564	0.423231	-0.722546
2	5_110637308	-0.163939	-0.272903	0.572086	-0.0940981	0.273273	-0.417658	0.686514	-0.813567
2	5_111965515	-0.160177	-0.397107	0.541809	-0.172851	0.314368	-0.55486	0.710959	-0.844779
2	5_112110252	-0.16221	-0.335525	0.417999	-0.10676	0.316132	-0.440727	0.569298	-0.735733
2	5_112767297	-0.161528	-0.290698	0.582535	0.18889	0.575111	-0.634471	0.369531	-0.653555
2	5_113083614	-0.171381	-0.361434	0.551499	-0.15968	0.303796	-0.486967	0.74647	-0.867185
2	5_113427201	-0.158937	-0.166202	0.58126	-0.060176	0.220905	-0.260287	0.698947	-0.773595
2	5_114633500	-0.165332	-0.239769	0.495865	0.0458511	0.396097	-0.472685	0.501729	-0.707234
2	5_115024454	-0.165754	-0.356395	0.640805	-0.0664544	0.395871	-0.515883	0.649829	-0.821776
2	5_115184689	-0.163639	-0.451739	0.452621	-0.289727	0.249842	-0.469795	0.772188	-0.862558
2	5_115234510	-0.170141	-0.335191	0.385032	0.0887988	0.515615	-0.583889	0.349659	-0.638617
2	5_115676794	-0.174183	-0.238577	0.56053	0.0332747	0.377996	-0.480259	0.594977	-0.776663
2	5_116122457	-0.158346	-0.434489	0.551102	-0.161789	0.36853	-0.513977	0.663054	-0.807199
2	5_116426985	0.138236	0.268141	-0.320453	0.0829392	-0.248183	0.440696	-0.52247	0.640867
2	5_118850777	-0.159649	-0.381637	0.475668	-0.240893	0.226062	-0.404751	0.765433	-0.833519
2	5_119163025	-0.157755	-0.155868	0.4262	0.209791	0.460977	-0.500909	0.31303	-0.573597
2	5_119739934	-0.159122	-0.37029	0.494382	-0.211355	0.261504	-0.481934	0.734575	-0.839555
2	5_121194972	-0.165892	-0.455103	0.484991	-0.275651	0.269494	-0.489763	0.79133	-0.878854
2	5_122731777	-0.179327	-0.390964	0.500013	0.0884967	0.592141	-0.619996	0.394357	-0.700785
2	5_126143923	-0.165713	-0.275788	0.533793	-0.0436382	0.332388	-0.456047	0.6272	-0.777487
2	5_126833700	-0.163198	-0.25494	0.565214	-0.0983683	0.256203	-0.368233	0.694387	-0.804718
2	5_129073627	-0.159747	-0.180568	0.628544	-0.0223272	0.258311	-0.419631	0.677784	-0.805324
2	5_129643304	-0.169015	-0.447166	0.535036	0.097866	0.658008	-0.613314	0.340191	-0.653471
2	5_130474417	-0.165241	-0.549496	0.677441	-0.0765233	0.598465	-0.524489	0.546662	-0.768607
2	5_130626719	-0.166665	-0.248962	0.41947	0.160954	0.514152	-0.52918	0.325333	-0.605324
2	5_131369157	-0.162177	-0.276748	0.609525	-0.0635296	0.30665	-0.513907	0.680707	-0.827963
2	5_132006827	-0.177129	-0.322916	0.419237	0.125712	0.551418	-0.622714	0.345616	-0.660043
2	5_132066165	-0.162347	-0.482287	0.555353	-0.195431	0.394644	-0.47465	0.695912	-0.819389
2	5_133015119	-0.161661	-0.400916	0.524626	-0.196143	0.296731	-0.506778	0.736431	-0.846538
2	5_133975707	-0.168598	-0.303136	0.528444	0.11125	0.532166	-0.454158	0.399232	-0.649857
2	5_134026663	-0.17642	-0.328847	0.523623	0.108595	0.545717	-0.633699	0.42455	-0.715822
2	5_134058278	-0.174066	-0.327297	0.63588	-0.0563135	0.371391	-0.571048	0.694713	-0.86708
2	5_134430859	-0.165289	-0.178722	0.623411	-0.0304088	0.274689	-0.384261	0.729451	-0.822203
2	5_13524054	-0.161382	-0.47734	0.521723	-0.133752	0.436907	-0.59205	0.596864	-0.788039
2	5_136547229	-0.156707	-0.395752	0.506633	-0.203577	0.278478	-0.480411	0.726371	-0.824813
2	5_13967057	-0.164496	-0.204467	0.55321	0.0523168	0.349093	-0.478948	0.549622	-0.739991
2	5_14308219	-0.159901	-0.440763	0.503994	-0.223319	0.296339	-0.47187	0.715833	-0.826771
2	5_14573565	-0.160005	-0.50504	0.502814	-0.223454	0.372216	-0.544301	0.676304	-0.821292
2	5_17135293	-0.16272	-0.420821	0.616619	-0.122663	0.397421	-0.551005	0.654168	-0.829715
2	5_17158645	-0.169887	-0.381931	0.521442	-0.0450847	0.436861	-0.609913	0.543838	-0.782436
2	5_17795621	-0.162679	-0.470531	0.564065	0.0162879	0.587524	-0.53104	0.418161	-0.676578
2	5_17821772	0.125843	0.274015	-0.525269	-0.297054	-0.670292	0.459221	-0.0796534	0.390034
2	5_18135873	-0.161333	-0.346463	0.441663	0.0741906	0.519106	-0.542029	0.362578	-0.629548
2	5_18293650	0.137069	0.27926	-0.570498	0.00730288	-0.369987	0.353986	-0.503965	0.645038
2	5_18998777	-0.162984	-0.309442	0.358977	0.116974	0.514615	-0.571529	0.297385	-0.590976
2	5_22165086	-0.165116	-0.286882	0.442622	0.0378066	0.427911	-0.482388	0.4545	-0.67587
2	5_22485521	0.123987	0.0352692	-0.43714	-0.213544	-0.325394	0.343599	-0.326117	0.481374
2	5_23100693	-0.159012	-0.545664	0.68234	-0.0384689	0.634264	-0.467327	0.479349	-0.707055
2	5_23284704	0.134764	0.112555	-0.531028	0.0145545	-0.198894	0.247583	-0.589402	0.662357
2	5_23696317	-0.165055	-0.301653	0.415199	0.15712	0.543644	-0.6178	0.299006	-0.607187
2	5_26616143	0.14638	0.167962	-0.530873	0.0475053	-0.202157	0.317722	-0.619956	0.719943
2	5_26676964	-0.169236	-0.275676	0.602429	-0.0318617	0.344188	-0.527466	0.648529	-0.824673
2	5_26899033	-0.168577	-0.300738	0.37408	0.104783	0.500809	-0.585345	0.347909	-0.631741
2	5_27211809	-0.168457	-0.562201	0.704717	-0.0585584	0.634797	-0.526649	0.536037	-0.770853
2	5_27627182	-0.162098	-0.239894	0.565038	-0.0990568	0.248916	-0.317447	0.698199	-0.793143
2	5_28153351	0.145861	0.378776	-0.56653	-0.249174	-0.734623	0.592367	-0.148519	0.500142
2	5_29065271	-0.161406	-0.293809	0.356666	0.062033	0.449802	-0.553917	0.389291	-0.631927
2	5_29136771	0.14712	0.182788	-0.584177	0.00107192	-0.267169	0.451948	-0.60485	0.742576
2	5_29667753	0.126275	0.155609	-0.515113	-0.329635	-0.569089	0.390892	-0.103663	0.388688
2	5_32551814	-0.156972	-0.297289	0.274416	0.0563936	0.434969	-0.563013	0.332587	-0.589194
2	5_36502661	-0.159637	-0.207105	0.358696	0.137115	0.437176	-0.428635	0.323009	-0.565259
2	5_37400142	-0.176961	-0.408473	0.527719	-0.011209	0.49965	-0.591229	0.522885	-0.768498
2	5_37461321	-0.162784	-0.465025	0.681226	-0.039113	0.555437	-0.489668	0.5558	-0.758217
2	5_39725352	-0.160781	-0.225291	0.535035	0.0358628	0.356593	-0.505337	0.531268	-0.731564
2	5_42057513	0.148005	0.245852	-0.5401	0.082671	-0.252871	0.444489	-0.63883	0.762152
2	5_42170397	-0.160026	-0.367122	0.522847	0.121752	0.592086	-0.564923	0.336064	-0.621687
2	5_4704077	-0.170475	-0.302363	0.611372	-0.0628482	0.348392	-0.458289	0.675928	-0.82655
2	5_4915794	-0.174208	-0.323315	0.498277	-0.050013	0.375963	-0.453469	0.594096	-0.772101
2	5_55174290	-0.165755	-0.463689	0.464668	-0.0684298	0.491946	-0.495746	0.496549	-0.705804
2	5_7537426	-0.158099	-0.272795	0.536229	-0.0806312	0.279224	-0.396338	0.643679	-0.766789
2	5_96345865	-0.16453	-0.511838	0.564769	-0.19975	0.415345	-0.470425	0.677249	-0.817935
2	5_9723530	0.145767	0.222213	-0.507351	-0.0052903	-0.327063	0.405767	-0.5158	0.672008
2	5_99089226	-0.158582	-0.513208	0.553063	-0.193771	0.420074	-0.44782	0.645814	-0.783663
2	6_100377460	-0.158439	-0.246418	0.368552	0.181911	0.517975	-0.569334	0.250866	-0.555053
2	6_100615124	-0.172398	-0.331423	0.520051	-0.110209	0.316045	-0.412158	0.663554	-0.806387
2	6_100682937	-0.167027	-0.28138	0.393407	0.168647	0.545498	-0.609354	0.283284	-0.599192
2	6_101129659	-0.16293	-0.262448	0.385412	0.175029	0.529265	-0.585728	0.273044	-0.579698
2	6_10133872	-0.175252	-0.296411	0.41624	0.134658	0.533939	-0.590786	0.344849	-0.647894
2	6_101825007	-0.166554	-0.275118	0.387929	0.166912	0.536381	-0.591046	0.283556	-0.594061
2	6_101973030	-0.168675	-0.339893	0.54946	-0.109292	0.32921	-0.429443	0.66703	-0.808411
2	6_102318953	-0.163432	-0.264616	0.376388	0.162554	0.51892	-0.563747	0.279292	-0.579567
2	6_10283096	-0.156881	-0.255575	0.534697	-0.111589	0.246123	-0.37766	0.707147	-0.790682
2	6_10881865	-0.166516	-0.40729	0.405277	-0.162626	0.339805	-0.543764	0.639703	-0.79393
2	6_11538697	-0.162665	-0.174139	0.505748	0.0766	0.353474	-0.406871	0.492853	-0.685499
2	6_12971935	-0.161161	-0.541592	0.643615	-0.00114637	0.653659	-0.594255	0.437232	-0.707994
2	6_13168889	-0.157572	-0.499909	0.545991	-0.20358	0.369685	-0.57282	0.672605	-0.826672
2	6_14821764	-0.158057	-0.22942	0.606107	0.0059078	0.322836	-0.501216	0.6229	-0.777832
2	6_14986267	-0.176183	-0.363343	0.429718	0.0226987	0.483371	-0.574493	0.452548	-0.712381
2	6_15138368	-0.168131	-0.345953	0.567833	-0.140843	0.300756	-0.482894	0.720123	-0.852181
2	6_16171188	-0.156866	-0.569792	0.725679	-0.00789056	0.698603	-0.5027	0.445161	-0.695128
2	6_16304757	-0.159764	-0.460922	0.471612	-0.265086	0.298816	-0.505661	0.719068	-0.842173
2	6_16696280	-0.176651	-0.31672	0.413879	0.124231	0.54264	-0.605015	0.345662	-0.654906
2	6_16820510	-0.165531	-0.330514	0.535191	-0.170728	0.252519	-0.45167	0.741929	-0.851194
2	6_17217211	-0.166926	-0.516089	0.683078	-0.0717016	0.571937	-0.537097	0.58671	-0.791727
2	6_17614258	-0.175393	-0.304882	0.422642	0.133292	0.542866	-0.604314	0.343659	-0.652065
2	6_17721124	-0.168646	-0.304183	0.625491	-0.0512829	0.351234	-0.552287	0.679332	-0.845564
2	6_18166284	0.155139	0.210981	-0.608195	0.0360596	-0.279989	0.43483	-0.659265	0.786869
2	6_18492252	-0.157216	-0.424896	0.432602	-0.295235	0.213883	-0.381639	0.750882	-0.822544
2	6_18606031	-0.162751	-0.431047	0.59036	0.186718	0.741843	-0.594181	0.242226	-0.58785
2	6_18841836	-0.173447	-0.342777	0.59464	-0.100036	0.352838	-0.501057	0.70673	-0.855181
2	6_19286909	-0.169301	-0.325239	0.379381	0.0871098	0.505082	-0.569485	0.351291	-0.634673
2	6_19322383	-0.164983	-0.198885	0.618626	-0.0489157	0.266337	-0.368428	0.714213	-0.817693
2	6_20629524	0.124219	0.385774	-0.367275	-0.0969047	-0.559701	0.51679	-0.184618	0.449279
2	6_20871275	-0.157841	-0.353635	0.561504	-0.0933178	0.355961	-0.501821	0.649022	-0.78819
2	6_22708623	0.141162	0.118964	-0.61621	-0.0909554	-0.296586	0.47658	-0.556782	0.702646
2	6_22870769	-0.162734	-0.21793	0.410147	0.157624	0.473968	-0.519109	0.331849	-0.601024
2	6_24149463	-0.177129	-0.322916	0.419237	0.125712	0.551418	-0.622714	0.345616	-0.660043
2	6_24221778	-0.159063	-0.498352	0.550081	-0.187783	0.393276	-0.604523	0.664743	-0.830464
2	6_24670524	-0.164174	-0.303853	0.322723	0.0814124	0.475434	-0.576341	0.337248	-0.611825
2	6_25374811	-0.161787	-0.359084	0.447717	0.182821	0.649137	-0.5399	0.214232	-0.542842
2	6_25593233	-0.160606	-0.451655	0.557186	-0.149708	0.398216	-0.531167	0.646468	-0.805378
2	6_4514805	-0.156887	-0.315145	0.465258	0.0493534	0.445976	-0.585418	0.426195	-0.670937
2	6_4524730	-0.1617	-0.521006	0.667123	-0.0625601	0.575098	-0.521571	0.543905	-0.75536
2	6_4551556	-0.173238	-0.426315	0.533034	-0.0702032	0.449295	-0.603958	0.584738	-0.802526
2	6_519925	-0.163416	-0.552299	0.631606	-0.136853	0.522128	-0.527893	0.600116	-0.792478
2	6_52614285	-0.15701	-0.236643	0.439089	0.107035	0.437532	-0.539621	0.382424	-0.63241
2	6_55626558	-0.158733	-0.291916	0.468559	-0.102971	0.28476	-0.46571	0.647528	-0.77309
2	6_5874538	-0.168437	-0.294494	0.616848	-0.0848431	0.31076	-0.505548	0.704488	-0.854973
2	6_6064978	-0.177868	-0.405642	0.479347	-0.123593	0.380314	-0.529975	0.642578	-0.822563
2	6_64517098	-0.169858	-0.352193	0.517728	0.0052943	0.455651	-0.516766	0.512118	-0.731546
2	6_64670147	-0.16078	-0.313187	0.504916	-0.130522	0.276084	-0.452597	0.68898	-0.803053
2	6_65084900	-0.161161	-0.254557	0.613067	-0.0530703	0.298152	-0.49891	0.671999	-0.821053
2	6_65155374	-0.159512	-0.163306	0.542176	0.0509696	0.317047	-0.400516	0.550556	-0.714374
2	6_65672744	-0.159409	-0.222526	0.630898	0.00940324	0.338422	-0.499878	0.647521	-0.792682
2	6_65917157	-0.156659	-0.408718	0.503122	-0.0903545	0.418674	-0.528875	0.555955	-0.740498
2	6_66083591	-0.174799	-0.306809	0.439985	0.0463527	0.451368	-0.505868	0.449862	-0.695596
2	6_66153562	-0.157432	-0.454259	0.457445	-0.269358	0.266508	-0.505007	0.749834	-0.84198
2	6_6643603	-0.17174	-0.312764	0.393966	0.126098	0.536876	-0.600331	0.323942	-0.630951
2	6_67193754	-0.166124	-0.305659	0.557288	-0.0479168	0.354887	-0.440839	0.613314	-0.773696
2	6_67439976	-0.173109	-0.304187	0.440882	0.0257144	0.426468	-0.47686	0.471136	-0.69953
2	6_67447570	-0.157331	-0.228856	0.617691	0.00880478	0.339648	-0.509381	0.633981	-0.782005
2	6_68011931	-0.161603	-0.408729	0.482375	-0.137426	0.371318	-0.487895	0.593819	-0.767986
2	6_68084748	-0.176793	-0.310661	0.450265	0.0262616	0.435544	-0.487008	0.481163	-0.714418
2	6_68767312	-0.159187	-0.280702	0.527976	-0.0936138	0.288387	-0.407842	0.660691	-0.777661
2	6_68812601	-0.156711	-0.2782	0.598207	-0.00578974	0.361201	-0.559376	0.607782	-0.777857
2	6_68834211	-0.162637	-0.246485	0.352608	0.141294	0.477011	-0.485453	0.290563	-0.567587
2	6_69216655	-0.160634	-0.264023	0.580458	-0.0682579	0.29309	-0.387312	0.655433	-0.782309
2	6_69311972	-0.157633	-0.262688	0.352874	0.141913	0.486361	-0.504157	0.270481	-0.551653
2	6_69601758	-0.159108	-0.214957	0.606474	-0.0277592	0.291628	-0.427857	0.664582	-0.790191
2	6_69668808	-0.159925	-0.315857	0.511314	-0.0961804	0.311082	-0.453242	0.62854	-0.772795
2	6_70129618	-0.157698	-0.243214	0.321094	0.115729	0.444365	-0.469472	0.304208	-0.55798
2	6_70146179	-0.168063	-0.326211	0.562083	-0.095357	0.331294	-0.4271	0.664059	-0.805739
2	6_70323332	-0.162188	-0.289944	0.531526	-0.104995	0.283748	-0.418274	0.674809	-0.795576
2	6_70338052	-0.162637	-0.246485	0.352608	0.141294	0.477011	-0.485453	0.290563	-0.567587
2	6_70646055	-0.162141	-0.244342	0.361528	0.153626	0.487237	-0.507182	0.284386	-0.567716
2	6_70843683	-0.162637	-0.246485	0.352608	0.141294	0.477011	-0.485453	0.290563	-0.567587
2	6_71114696	-0.169327	-0.299717	0.536259	-0.0733198	0.328995	-0.36402	0.635346	-0.773984
2	6_71241438	-0.162637	-0.246485	0.352608	0.141294	0.477011	-0.485453	0.290563	-0.567587
2	6_71337087	-0.165252	-0.27971	0.594109	-0.016112	0.369583	-0.476096	0.610249	-0.781409
2	6_71458891	-0.166267	-0.343172	0.537233	-0.0241426	0.419691	-0.511038	0.547433	-0.751495
2	6_71773326	-0.162882	-0.206089	0.499828	0.0198177	0.322771	-0.372484	0.540792	-0.705987
2	6_71918991	0.130618	0.106227	-0.572544	-0.0949134	-0.275681	0.455068	-0.506504	0.648478
2	6_72224567	-0.16496	-0.208877	0.533076	0.0507033	0.353812	-0.447373	0.537742	-0.72392
2	6_72302762	-0.159286	-0.226053	0.33312	0.134927	0.445983	-0.428973	0.287556	-0.546243
2	6_72400736	-0.160265	-0.212052	0.576221	-0.0668824	0.245681	-0.368245	0.687697	-0.793919
2	6_72520087	-0.156901	-0.31788	0.506081	-0.106312	0.302514	-0.492223	0.638829	-0.780575
2	6_72643728	-0.162755	-0.329086	0.570126	-0.116987	0.302524	-0.477197	0.687933	-0.823473
2	6_74281373	-0.15849	-0.36365	0.495767	-0.0791315	0.384433	-0.51552	0.536037	-0.741605
2	6_74339052	-0.159296	-0.16506	0.592226	0.0473632	0.321105	-0.448613	0.593641	-0.751551
2	6_74409095	-0.160714	-0.229159	0.568295	-0.0518639	0.271373	-0.387027	0.664373	-0.780891
2	6_74512811	-0.169091	-0.298671	0.385995	0.146414	0.54279	-0.601222	0.295772	-0.609558
2	6_7484088	-0.163484	-0.33447	0.57123	-0.0760537	0.353136	-0.43684	0.639638	-0.782556
2	6_75134712	-0.165045	-0.298095	0.514679	-0.0779412	0.314152	-0.492773	0.632811	-0.793205
2	6_75965704	-0.168627	-0.314898	0.536457	-0.0637407	0.349891	-0.477321	0.625085	-0.791476
2	6_76099613	-0.162495	-0.221727	0.559181	-0.0115538	0.310051	-0.401112	0.616153	-0.757681
2	6_76286159	-0.169091	-0.298671	0.385995	0.146414	0.54279	-0.601222	0.295772	-0.609558
2	6_76474776	0.144648	0.427501	-0.419295	0.215029	-0.295655	0.447257	-0.594389	0.730989
2	6_76836489	-0.15721	-0.551157	0.64483	-0.0952068	0.565679	-0.529689	0.536961	-0.747377
2	6_76984925	-0.166432	-0.332683	0.418446	0.171517	0.607717	-0.598284	0.250101	-0.580992
2	6_77080132	-0.158005	-0.378733	0.575074	0.00445533	0.485337	-0.47904	0.491257	-0.698383
2	6_77466351	-0.15721	-0.551157	0.64483	-0.0952068	0.565679	-0.529689	0.536961	-0.747377
2	6_77895072	-0.15748	-0.365888	0.566591	-0.0847891	0.38073	-0.405525	0.599208	-0.746025
2	6_78155506	-0.168166	-0.371404	0.527638	-0.0825383	0.389101	-0.47003	0.608337	-0.777497
2	6_78447388	-0.157139	-0.23033	0.516156	-0.0909826	0.223453	-0.299992	0.65478	-0.751343
2	6_79098642	-0.159345	-0.28273	0.507913	-0.12635	0.253658	-0.407268	0.670815	-0.790588
2	6_79457392	0.129863	0.322159	-0.511893	0.08666	-0.318193	0.379278	-0.533286	0.651871
2	6_80722188	-0.164483	-0.280218	0.518391	-0.0228325	0.355938	-0.47929	0.564103	-0.751733
2	6_81060657	-0.164764	-0.227111	0.548117	0.0451225	0.374771	-0.435238	0.533375	-0.721972
2	6_81327422	-0.169091	-0.298671	0.385995	0.146414	0.54279	-0.601222	0.295772	-0.609558
2	6_81357297	-0.158644	-0.358664	0.584429	-0.103146	0.351812	-0.419811	0.63426	-0.776714
2	6_82308213	-0.159102	-0.173865	0.393303	0.208993	0.480444	-0.495134	0.27933	-0.55457
2	6_82626815	-0.157139	-0.23033	0.516156	-0.0909826	0.223453	-0.299992	0.65478	-0.751343
2	6_8271420	-0.161111	-0.210015	0.408663	0.159427	0.46657	-0.537576	0.323077	-0.600851
2	6_82890864	-0.159398	-0.179377	0.398325	0.210686	0.48867	-0.512115	0.278814	-0.558927
2	6_82906556	-0.158603	-0.354907	0.560475	-0.125971	0.323905	-0.484473	0.644363	-0.801449
2	6_83147190	-0.158894	-0.204859	0.364698	0.174521	0.465131	-0.479242	0.276329	-0.550845
2	6_83169092	-0.161515	-0.310784	0.52858	-0.142393	0.268126	-0.358647	0.696025	-0.795416
2	6_84095398	-0.159102	-0.173865	0.393303	0.208993	0.480444	-0.495134	0.27933	-0.55457
2	6_84120679	-0.156974	-0.429953	0.422877	-0.125553	0.401744	-0.530528	0.515176	-0.722359
2	6_85281401	-0.164214	-0.354445	0.635189	-0.0500289	0.420718	-0.438525	0.622128	-0.78177
2	6_85496578	-0.169091	-0.298671	0.385995	0.146414	0.54279	-0.601222	0.295772	-0.609558
2	6_85778043	-0.15721	-0.551157	0.64483	-0.0952068	0.565679	-0.529689	0.536961	-0.747377
2	6_85828756	-0.169091	-0.298671	0.385995	0.146414	0.54279	-0.601222	0.295772	-0.609558
2	6_86139116	-0.164957	-0.28601	0.368614	0.15758	0.53867	-0.590297	0.269461	-0.583183
2	6_86373667	-0.157354	-0.200824	0.600654	-0.0476527	0.259213	-0.384314	0.674947	-0.788526
2	6_86402512	-0.159903	-0.255806	0.508614	-0.109077	0.231869	-0.298855	0.664133	-0.760399
2	6_86727593	-0.156652	-0.171188	0.387245	0.205774	0.473044	-0.487508	0.275028	-0.546029
2	6_87446030	-0.15897	-0.251755	0.538127	-0.0891139	0.250639	-0.359387	0.660901	-0.773064
2	6_88112760	-0.159898	-0.181537	0.389328	0.198247	0.478356	-0.490198	0.285044	-0.558797
2	6_88238769	-0.156887	-0.26759	0.579022	-0.0602665	0.299672	-0.479419	0.645864	-0.789912
2	6_88761250	-0.161494	-0.269419	0.404767	0.183216	0.549565	-0.510392	0.247564	-0.550888
2	6_89089000	-0.162154	-0.234661	0.590286	-0.0383026	0.299087	-0.417984	0.669587	-0.791717
2	6_89385867	-0.157799	-0.165461	0.397712	0.229076	0.487008	-0.506827	0.263499	-0.54442
2	6_89740733	-0.162154	-0.234661	0.590286	-0.0383026	0.299087	-0.417984	0.669587	-0.791717
2	6_90141535	-0.167027	-0.28138	0.393407	0.168647	0.545498	-0.609354	0.283284	-0.599192
2	6_90630534	-0.157593	-0.1853	0.379665	0.193967	0.4731	-0.484271	0.275922	-0.54801
2	6_91376336	-0.158499	-0.242975	0.512362	-0.09997	0.227618	-0.299401	0.659374	-0.75578
2	6_92600926	-0.159102	-0.173865	0.393303	0.208993	0.480444	-0.495134	0.27933	-0.55457
2	6_9308535	-0.16653	-0.286516	0.498862	-0.0255518	0.365747	-0.516942	0.579453	-0.763381
2	6_93318366	-0.164827	-0.255276	0.387131	0.167631	0.516366	-0.567797	0.285852	-0.588518
2	6_93871788	-0.159203	-0.313045	0.579983	-0.00645868	0.393966	-0.528875	0.56587	-0.753809
2	6_93904245	-0.15721	-0.551157	0.64483	-0.0952068	0.565679	-0.529689	0.536961	-0.747377
2	6_94059301	-0.167542	-0.283602	0.384156	0.155857	0.534893	-0.586819	0.289689	-0.599058
2	6_94293811	-0.16135	-0.283279	0.579758	-0.0381655	0.347649	-0.436812	0.630284	-0.771109
2	6_94384757	-0.167542	-0.283602	0.384156	0.155857	0.534893	-0.586819	0.289689	-0.599058
2	6_94815901	-0.166554	-0.275118	0.387929	0.166912	0.536381	-0.591046	0.283556	-0.594061
2	6_95129089	-0.166554	-0.275118	0.387929	0.166912	0.536381	-0.591046	0.283556	-0.594061
2	6_95423404	-0.166554	-0.275118	0.387929	0.166912	0.536381	-0.591046	0.283556	-0.594061
2	6_95437255	-0.160636	-0.304266	0.460461	-0.0312632	0.366153	-0.492844	0.554105	-0.723809
2	6_95873095	-0.166554	-0.275118	0.387929	0.166912	0.536381	-0.591046	0.283556	-0.594061
2	6_96930587	-0.167027	-0.28138	0.393407	0.168647	0.545498	-0.609354	0.283284	-0.599192
2	6_97373427	-0.166554	-0.275118	0.387929	0.166912	0.536381	-0.591046	0.283556	-0.594061
2	6_97807190	-0.166554	-0.275118	0.387929	0.166912	0.536381	-0.591046	0.283556	-0.594061
2	6_98075357	-0.156655	-0.259198	0.595831	-0.00609835	0.355397	-0.43337	0.588884	-0.744721
2	6_98244423	-0.166554	-0.275118	0.387929	0.166912	0.536381	-0.591046	0.283556	-0.594061
2	6_98295504	-0.169185	-0.246779	0.540904	-0.0157969	0.337923	-0.419606	0.602495	-0.766955
2	6_99357430	-0.166554	-0.275118	0.387929	0.166912	0.536381	-0.591046	0.283556	-0.594061
2	7_10025979	-0.173468	-0.332885	0.418474	0.12609	0.556543	-0.633598	0.331368	-0.647958
2	7_10225287	-0.165389	-0.296537	0.639035	-0.0608639	0.332028	-0.553349	0.685564	-0.850069
2	7_10401514	-0.161064	-0.45169	0.538122	-0.205338	0.343501	-0.492495	0.708727	-0.831558
2	7_11131614	-0.16818	-0.449935	0.610617	-0.126685	0.410405	-0.627312	0.679255	-0.861622
2	7_16156098	-0.15977	-0.292583	0.546608	-0.0861025	0.301386	-0.333442	0.636131	-0.753616
2	7_17198071	0.123238	0.21632	-0.517281	0.0760005	-0.228058	0.417589	-0.558568	0.673666
2	7_17446311	-0.158448	-0.292324	0.60385	-0.0691712	0.318956	-0.482565	0.665514	-0.80426
2	7_18136655	-0.158285	-0.374575	0.400748	-0.0724331	0.380581	-0.531489	0.527109	-0.708166
2	7_18347736	-0.159317	-0.321438	0.509733	-0.142984	0.263233	-0.470434	0.708396	-0.813876
2	7_28507050	-0.1634	-0.316656	0.612244	-0.0934609	0.322461	-0.502542	0.689214	-0.83574
2	7_29313660	-0.168667	-0.321141	0.554667	-0.15319	0.268932	-0.375055	0.729012	-0.835409
2	7_30713176	-0.162816	-0.320767	0.47571	0.224105	0.636851	-0.674124	0.23762	-0.582863
2	7_31261389	-0.177129	-0.322916	0.419237	0.125712	0.551418	-0.622714	0.345616	-0.660043
2	7_34348011	-0.167468	-0.22205	0.490942	0.0920848	0.404957	-0.490513	0.454146	-0.687651
2	7_34355679	-0.1596	-0.410019	0.659503	-0.0429121	0.471206	-0.510359	0.581114	-0.770822
2	7_37403278	0.129434	0.357089	-0.360363	0.26532	-0.150324	0.352167	-0.671643	0.708823
2	7_3789088	-0.165745	-0.550643	0.675833	-0.0854745	0.582385	-0.568888	0.564069	-0.789172
2	7_38003864	0.130765	0.262265	-0.478542	0.063734	-0.270937	0.445567	-0.549437	0.668368
2	7_4004646	-0.172441	-0.387988	0.481424	0.174368	0.676399	-0.618591	0.258639	-0.606581
2	7_52303765	-0.157805	-0.267965	0.344265	0.166288	0.524963	-0.568685	0.237675	-0.545815
2	7_6573981	-0.156849	-0.288249	0.406896	-0.0324724	0.364798	-0.487678	0.49251	-0.688967
2	7_8030851	0.134175	-0.0799639	-0.452495	-0.337726	-0.341471	0.393153	-0.274115	0.479888
2	7_8101114	-0.166714	-0.122039	0.51741	0.11229	0.336317	-0.369897	0.501706	-0.686121
2	7_8525038	0.135511	0.491122	-0.397314	0.278901	-0.285941	0.548875	-0.582984	0.743103
2	7_8951661	-0.16693	-0.359137	0.345949	-0.111958	0.328061	-0.488492	0.559032	-0.732875
2	8_10225398	-0.187272	-0.39127	0.530601	0.0136323	0.510934	-0.647535	0.537067	-0.804696
2	8_10899640	-0.160297	-0.226489	0.409754	0.183824	0.502891	-0.577834	0.305893	-0.589362
2	8_11750946	-0.156705	-0.327999	0.477813	-0.196554	0.231661	-0.442248	0.753426	-0.824501
2	8_13561103	-0.175813	-0.385428	0.463556	0.0291704	0.507789	-0.621588	0.454827	-0.725763
2	8_15264411	-0.159937	-0.330114	0.49021	-0.183221	0.239038	-0.405046	0.723371	-0.813721
2	8_15314687	-0.168598	-0.338803	0.396826	0.108174	0.548158	-0.597497	0.333447	-0.627368
2	8_15457824	-0.175876	-0.379353	0.576353	-0.0725096	0.415202	-0.579999	0.635141	-0.839064
2	8_1571256	-0.16929	-0.494358	0.669975	-0.075898	0.525922	-0.600891	0.611499	-0.823882
2	8_16128719	0.136885	0.125544	-0.567304	-0.0230653	-0.228425	0.409772	-0.570333	0.695831
2	8_16946515	0.12571	0.13042	-0.486206	0.0260102	-0.176733	0.301873	-0.546507	0.633793
2	8_17375539	-0.160675	-0.49462	0.644509	-0.0966535	0.522506	-0.486275	0.568359	-0.765793
2	8_17387901	-0.170006	-0.273038	0.583628	-0.0690734	0.302083	-0.40556	0.692	-0.817047
2	8_17588735	-0.183803	-0.314309	0.577693	0.0480845	0.470182	-0.630897	0.558061	-0.811922
2	8_18627899	-0.175713	-0.329346	0.429243	0.0999038	0.531615	-0.611386	0.374943	-0.674058
2	8_18983339	0.147601	0.17751	-0.48272	-0.0779916	-0.337025	0.53777	-0.472592	0.669692
2	8_19144554	-0.158917	-0.45048	0.477521	-0.283428	0.265842	-0.485354	0.716175	-0.848574
2	8_19791309	-0.183334	-0.352623	0.461192	0.0794819	0.539307	-0.631564	0.423231	-0.722546
2	8_2205128	0.12742	0.27749	-0.502178	0.0537574	-0.30293	0.453273	-0.531849	0.656377
2	8_22459439	-0.179061	-0.319205	0.562311	-0.024579	0.400297	-0.546425	0.610659	-0.819798
2	8_22897606	-0.15891	-0.32101	0.503074	-0.201231	0.225785	-0.414591	0.782498	-0.840277
2	8_22986009	-0.167888	-0.316948	0.569436	-0.0778424	0.331029	-0.46495	0.667929	-0.81173
2	8_23794654	-0.161272	-0.149143	0.565624	0.041789	0.290526	-0.375961	0.582827	-0.734425
2	8_24299361	0.152812	0.498442	-0.417227	0.266135	-0.317822	0.470583	-0.627706	0.772125
2	8_24902409	-0.162962	-0.116325	0.553004	0.106338	0.31875	-0.398183	0.5321	-0.705644
2	8_3030442	-0.161673	-0.288378	0.609749	-0.0423977	0.335128	-0.523438	0.650441	-0.809404
2	8_32394941	-0.163639	-0.234766	0.410389	0.163625	0.504696	-0.529687	0.308781	-0.594053
2	8_33020401	-0.158867	-0.376955	0.43607	0.15523	0.632363	-0.559458	0.231944	-0.550407
2	8_33293762	-0.161908	-0.488176	0.592144	-0.0116462	0.588629	-0.541548	0.448817	-0.701771
2	8_3869750	-0.173276	-0.309039	0.581337	-0.0149368	0.397803	-0.553007	0.607988	-0.809743
2	8_3937036	-0.159815	-0.548626	0.675743	0.00110541	0.678908	-0.530844	0.432387	-0.693255
2	8_4294227	-0.160946	-0.340958	0.413032	-0.10572	0.325038	-0.467107	0.559519	-0.734073
2	8_4841415	-0.176205	-0.311614	0.50261	-0.0388379	0.384678	-0.515	0.610724	-0.794928
2	8_6506475	-0.175713	-0.329346	0.429243	0.0999038	0.531615	-0.611386	0.374943	-0.674058
2	8_7075182	-0.169011	-0.294267	0.575099	-0.0970101	0.289106	-0.413122	0.695866	-0.824029
2	8_7908206	-0.160615	-0.569903	0.704625	-0.0359033	0.665228	-0.523969	0.481855	-0.725755
2	8_7926359	0.148491	0.20387	-0.60216	-0.115559	-0.408207	0.507986	-0.473517	0.674241
2	8_8924914	-0.16839	-0.308409	0.478896	0.0721186	0.481146	-0.577204	0.439753	-0.694146
2	8_90415859	-0.17275	-0.470764	0.585865	-0.0963425	0.47397	-0.593991	0.613002	-0.822357
2	8_91767064	-0.161579	-0.292372	0.340544	0.110428	0.494772	-0.575373	0.313588	-0.593565
2	8_9277413	-0.165079	-0.555872	0.63139	-0.114074	0.562364	-0.535333	0.567968	-0.779171
2	8_92988778	-0.181105	-0.351929	0.47584	-0.0523414	0.400629	-0.463336	0.57967	-0.776453
2	8_93887964	-0.169454	-0.470339	0.589074	-0.145069	0.431098	-0.514714	0.661881	-0.828829
2	8_93993365	-0.17521	-0.306344	0.42638	0.147338	0.554362	-0.630805	0.333447	-0.650145
2	8_94075054	-0.16102	-0.27902	0.605538	-0.023742	0.34791	-0.527817	0.640561	-0.798163
2	8_94376733	-0.160738	-0.279293	0.61461	-0.0225598	0.360864	-0.449537	0.628292	-0.77611
2	8_94677461	-0.169739	-0.33621	0.541974	-0.15899	0.27652	-0.375383	0.732816	-0.834146
2	8_95101519	-0.157687	-0.350984	0.414539	-0.173566	0.278552	-0.469045	0.627476	-0.772574
2	8_9589575	-0.162283	-0.337767	0.499884	-0.183108	0.236066	-0.348706	0.718297	-0.805038
2	8_9591386	-0.176409	-0.305102	0.50461	0.0750205	0.485132	-0.615513	0.463675	-0.73661
2	8_96087034	-0.192183	-0.36681	0.554226	0.0118018	0.492288	-0.630207	0.570118	-0.833456
2	8_96430008	-0.162536	-0.377499	0.520829	-0.150107	0.310231	-0.476025	0.679332	-0.810678
2	8_97079184	-0.161176	-0.266759	0.49091	0.120796	0.492397	-0.477558	0.381875	-0.627008
2	8_97433939	-0.165862	-0.264507	0.545109	0.00760066	0.374758	-0.529816	0.574023	-0.766713
2	8_98737690	-0.157201	-0.211798	0.632988	0.0228993	0.333241	-0.521904	0.631762	-0.786462
2	8_98796436	-0.183655	-0.435487	0.57351	0.0510925	0.606001	-0.62993	0.465057	-0.758606
2	9_12400884	-0.157772	-0.243311	0.581166	-0.0511777	0.291815	-0.433345	0.667777	-0.786039
2	9_1289017	-0.16076	-0.310861	0.498681	0.22826	0.655365	-0.524328	0.225685	-0.542363
2	9_149657	-0.166076	-0.206815	0.606936	0.00156503	0.313082	-0.44658	0.64362	-0.795804
2	9_15076202	0.141441	0.0897687	-0.613085	-0.0449122	-0.232402	0.397515	-0.608083	0.722886
2	9_15337552	-0.160491	-0.354886	0.508373	-0.0521526	0.402449	-0.485865	0.540846	-0.731606
2	9_15367330	0.135505	0.131863	-0.577247	-0.0613107	-0.272772	0.464117	-0.541673	0.682442
2	9_15381571	-0.168049	-0.509644	0.627604	0.0674234	0.704931	-0.57561	0.373878	-0.675371
2	9_15579708	-0.15758	-0.351354	0.447178	-0.156715	0.292553	-0.435577	0.632332	-0.765481
2	9_15590276	0.138526	0.169299	-0.56891	-0.0257569	-0.275346	0.468664	-0.558164	0.70091
2	9_1565573	-0.17066	-0.315321	0.441976	0.154794	0.574529	-0.591306	0.305906	-0.621221
2	9_16250041	0.133573	0.110249	-0.580698	-0.0709947	-0.257267	0.444696	-0.537233	0.673225
2	9_18482914	-0.163283	-0.220799	0.447399	0.112784	0.428641	-0.491707	0.41143	-0.644847
2	9_18544364	-0.165088	-0.457791	0.650888	-0.0621006	0.512446	-0.453596	0.568754	-0.762029
2	9_19007634	-0.160312	-0.253301	0.533681	-0.113258	0.235931	-0.310456	0.681707	-0.778218
2	9_19199770	-0.1695	-0.275945	0.63221	-0.0449574	0.332016	-0.520463	0.692594	-0.84788
2	9_19245299	-0.182436	-0.357246	0.468345	0.0616151	0.525817	-0.623995	0.443769	-0.7326
2	9_20043742	-0.177129	-0.322916	0.419237	0.125712	0.551418	-0.622714	0.345616	-0.660043
2	9_20222556	-0.159433	-0.508822	0.418345	-0.3442	0.253065	-0.529961	0.746052	-0.866143
2	9_20428350	-0.163053	-0.262351	0.557988	-0.0906867	0.263022	-0.38525	0.678643	-0.797864
2	9_20711913	-0.16401	-0.230798	0.552571	0.00416506	0.325399	-0.447211	0.59184	-0.756731
2	9_20896273	-0.162797	-0.458838	0.433485	-0.156699	0.399532	-0.526255	0.592935	-0.762927
2	9_21341951	-0.174815	-0.339642	0.547644	-0.144483	0.291226	-0.385242	0.721085	-0.840826
2	9_21636128	-0.156858	-0.400661	0.675708	0.00749113	0.519566	-0.537825	0.530396	-0.742078
2	9_22502521	-0.172385	-0.365105	0.584288	-0.146177	0.322618	-0.434967	0.725662	-0.854049
2	9_23614996	-0.165664	-0.2014	0.423912	0.182463	0.478891	-0.522299	0.324126	-0.603474
2	9_23686011	-0.167552	-0.420907	0.582665	-0.0675098	0.446426	-0.575939	0.594546	-0.797783
2	9_24060234	0.15446	0.266573	-0.526827	0.0360116	-0.325063	0.391917	-0.614046	0.725439
2	9_24517200	-0.177363	-0.312057	0.55756	-0.0201151	0.401224	-0.467305	0.59869	-0.790073
2	9_25169661	-0.159142	-0.308574	0.322578	0.0793916	0.470934	-0.525968	0.318026	-0.581906
2	9_25202816	-0.172787	-0.424613	0.535947	-0.0101744	0.52209	-0.572072	0.48652	-0.743498
2	9_25717221	-0.161519	-0.20804	0.497841	-0.0210778	0.280687	-0.380689	0.606543	-0.737697
2	9_26045495	-0.168386	-0.305104	0.569083	-0.00304715	0.401365	-0.532195	0.576877	-0.776857
2	9_26104147	-0.159653	-0.219789	0.60609	-0.0472614	0.2893	-0.421798	0.70052	-0.805321
2	9_26180242	-0.162084	-0.305113	0.355365	0.0705245	0.476153	-0.569825	0.331761	-0.619069
2	9_26477728	-0.173531	-0.323589	0.405029	0.11509	0.535615	-0.599451	0.341363	-0.645047
2	9_26785609	-0.161711	-0.460028	0.503717	-0.196491	0.35923	-0.515587	0.654906	-0.811721
2	9_26994634	-0.172096	-0.255671	0.599346	-0.022321	0.338894	-0.495738	0.646291	-0.822249
2	9_27648612	-0.169946	-0.475269	0.5553	-0.148621	0.437096	-0.558603	0.642815	-0.828146
2	9_28096432	-0.157017	-0.304675	0.479532	-0.110478	0.273011	-0.457225	0.630413	-0.767778
2	9_28922983	-0.161576	-0.241757	0.364236	0.103891	0.424737	-0.482694	0.358175	-0.601854
2	9_29052439	-0.164177	-0.268633	0.61747	0.0196995	0.389224	-0.563554	0.604784	-0.792172
2	9_29166813	-0.157884	-0.384624	0.529506	-0.164109	0.310487	-0.431516	0.668101	-0.792882
2	9_29175595	-0.174171	-0.316995	0.422787	0.132559	0.549284	-0.627548	0.336286	-0.651109
2	9_29470359	-0.166532	-0.536336	0.587999	-0.0188805	0.64231	-0.603267	0.421865	-0.71449
2	9_29819130	-0.177129	-0.322916	0.419237	0.125712	0.551418	-0.622714	0.345616	-0.660043
2	9_35116839	-0.165502	-0.284211	0.623489	-0.0382235	0.347327	-0.472133	0.662372	-0.810609
2	9_35967990	-0.165509	-0.277186	0.587593	-0.08199	0.291492	-0.447514	0.69338	-0.824012
2	9_37118137	-0.172775	-0.321658	0.556492	-0.0685687	0.349253	-0.529217	0.66272	-0.830059
2	9_3828254	-0.160085	-0.3353	0.385835	0.110459	0.534264	-0.509684	0.285424	-0.569837
2	9_39061993	-0.158605	-0.404247	0.506053	-0.225171	0.270093	-0.477377	0.741467	-0.840645
2	9_39483150	-0.16473	-0.388985	0.503387	-0.219799	0.264495	-0.397205	0.748991	-0.83665
2	9_4038836	-0.157453	-0.445643	0.519553	-0.0748347	0.463436	-0.600472	0.511491	-0.740596
2	9_40783910	-0.168889	-0.263822	0.621677	-0.0317589	0.332203	-0.494782	0.682924	-0.830584
2	9_40806938	-0.167889	-0.5431	0.680322	-0.0473926	0.624044	-0.545754	0.522865	-0.7636
2	9_40974850	-0.16393	-0.274503	0.643047	-0.0243787	0.351869	-0.532217	0.662967	-0.823955
2	9_41194935	-0.170926	-0.252527	0.575859	-0.0374259	0.319189	-0.447891	0.651904	-0.809163
2	9_41234645	-0.18069	-0.345096	0.588556	-0.0852657	0.367732	-0.502064	0.690528	-0.860695
2	9_41310798	-0.159739	-0.467315	0.625732	-0.102392	0.48024	-0.43681	0.591871	-0.759303
2	9_4142362	-0.16036	-0.578873	0.613832	-0.166667	0.514423	-0.533109	0.596504	-0.788798
2	9_42104707	-0.167629	-0.401456	0.577056	-0.169838	0.333227	-0.49843	0.718626	-0.858222
2	9_4308749	-0.159192	-0.190029	0.469882	0.252909	0.544365	-0.504221	0.259332	-0.549558
2	9_430903	-0.162426	-0.410651	0.470634	-0.228938	0.270094	-0.520804	0.749923	-0.852928
2	9_43194806	-0.170558	-0.176841	0.515296	0.12579	0.409577	-0.460156	0.466326	-0.690899
2	9_4341500	-0.164906	-0.303697	0.51667	-0.0137263	0.389416	-0.375711	0.543307	-0.709727
2	9_4362113	0.150154	0.17986	-0.593484	0.00410458	-0.268131	0.443156	-0.626115	0.757083
2	9_43804891	-0.171213	-0.316792	0.561032	-0.100037	0.311734	-0.483123	0.691534	-0.838678
2	9_44337655	-0.165532	-0.391701	0.481046	-0.0946768	0.387182	-0.549559	0.583691	-0.774167
2	9_44711756	-0.158164	-0.130338	0.503815	0.107813	0.335175	-0.378835	0.47203	-0.657114
2	9_44718515	-0.170179	-0.254048	0.474759	0.103898	0.471821	-0.521085	0.424203	-0.676679
2	9_45017592	-0.170442	-0.273114	0.594064	-0.0300457	0.355731	-0.48774	0.652698	-0.814716
2	9_45316683	-0.160798	-0.18419	0.573909	-0.0352177	0.259337	-0.347968	0.672888	-0.776612
2	9_45945857	-0.169445	-0.299444	0.519217	-0.0737364	0.326253	-0.470041	0.651375	-0.800533
2	9_46308414	-0.165354	-0.41279	0.658237	-0.0545783	0.479323	-0.422485	0.591056	-0.768661
2	9_46721484	-0.161641	-0.249195	0.598076	-0.0504453	0.292924	-0.453169	0.670173	-0.80518
2	9_47497333	-0.158249	-0.257698	0.550071	-0.0353082	0.311568	-0.44778	0.61366	-0.75935
2	9_47673523	-0.156928	-0.250563	0.621787	0.0101016	0.351111	-0.567014	0.616365	-0.788198
2	9_47994354	-0.166121	-0.382434	0.525468	-0.191281	0.287896	-0.499078	0.738234	-0.858701
2	9_48186648	-0.164488	-0.403266	0.651824	-0.0500476	0.478143	-0.425469	0.596398	-0.766221
2	9_48307759	-0.182436	-0.357246	0.468345	0.0616151	0.525817	-0.623995	0.443769	-0.7326
2	9_48634339	-0.171598	-0.269728	0.50068	0.0191686	0.386621	-0.480589	0.529579	-0.738778
2	9_48800657	-0.170192	-0.323131	0.593	-0.114412	0.310273	-0.470014	0.708476	-0.851498
2	9_49033615	-0.182436	-0.357246	0.468345	0.0616151	0.525817	-0.623995	0.443769	-0.7326
2	9_49368243	-0.182436	-0.357246	0.468345	0.0616151	0.525817	-0.623995	0.443769	-0.7326
2	9_49411432	-0.164994	-0.327185	0.568926	-0.0309116	0.39462	-0.500058	0.589523	-0.770946
2	9_49561637	-0.158242	-0.393205	0.473615	-0.229264	0.249496	-0.393955	0.724008	-0.809399
2	9_49790577	-0.166084	-0.26789	0.613617	-0.0710145	0.307484	-0.434223	0.696769	-0.826896
2	9_50206901	-0.165016	-0.444653	0.499838	-0.22692	0.31848	-0.504294	0.727446	-0.849666
2	9_50399527	-0.164953	-0.35933	0.552852	-0.130048	0.314335	-0.439545	0.675934	-0.810577
2	9_51286356	-0.188887	-0.364515	0.555652	-0.0259207	0.448154	-0.57577	0.609486	-0.839136
2	9_5151033	-0.172045	-0.181101	0.537013	0.0858661	0.359476	-0.443058	0.528117	-0.729038
2	9_51676906	-0.15895	-0.495698	0.545357	-0.177063	0.421362	-0.502566	0.609559	-0.785691
2	9_52008717	-0.162318	-0.532501	0.644095	0.0722683	0.731948	-0.569431	0.346348	-0.650409
2	9_5202972	0.148043	0.180906	-0.593419	0.0261004	-0.253226	0.43267	-0.637594	0.76228
2	9_52082362	-0.163434	-0.316914	0.530705	-0.0204199	0.396921	-0.521048	0.557612	-0.751723
2	9_54355485	-0.177129	-0.322916	0.419237	0.125712	0.551418	-0.622714	0.345616	-0.660043
2	9_54497161	-0.161698	-0.45749	0.472923	-0.274518	0.276198	-0.529387	0.753334	-0.866466
2	9_54713037	-0.157982	-0.329877	0.573258	-0.0809252	0.354796	-0.293642	0.60102	-0.72725
2	9_54916034	-0.16246	-0.462892	0.515731	-0.22021	0.328088	-0.58188	0.730145	-0.861246
2	9_55200127	-0.169945	-0.342853	0.417916	0.126521	0.561845	-0.644603	0.317495	-0.636359
2	9_57076615	-0.16196	-0.550172	0.654265	-0.0955122	0.574766	-0.498924	0.549674	-0.756817
2	9_57235746	-0.161558	-0.291714	0.604924	-0.063108	0.31941	-0.53161	0.674922	-0.824457
2	9_58584528	-0.159817	-0.420128	0.599345	-0.0168755	0.519457	-0.478619	0.512634	-0.714487
2	9_59994424	-0.15955	-0.381431	0.417238	0.0696661	0.532721	-0.607173	0.338467	-0.623835
2	9_60972566	-0.160696	-0.168694	0.609608	-0.0421955	0.249008	-0.323054	0.709741	-0.795201
2	9_61147463	-0.169573	-0.244084	0.621479	0.110056	0.478302	-0.469495	0.504455	-0.721167
2	9_61601861	-0.166737	-0.228044	0.453306	0.0865109	0.420446	-0.429064	0.433499	-0.654782
2	9_62292165	0.136653	0.169253	-0.524895	0.00967494	-0.231443	0.384405	-0.569741	0.68126
2	9_62543965	-0.173147	-0.310962	0.402853	0.13581	0.547046	-0.612027	0.321127	-0.635155
2	9_66575939	-0.157603	-0.0873487	0.466326	0.237764	0.432458	-0.458209	0.33484	-0.581305
2	9_66870825	-0.172685	-0.328206	0.520365	-0.0718869	0.36335	-0.474053	0.638095	-0.799009
2	9_67310880	-0.163925	-0.482889	0.485193	-0.263438	0.300791	-0.53883	0.745569	-0.864777
2	9_6819044	0.152414	0.220171	-0.606658	0.0222249	-0.290175	0.50338	-0.633096	0.78332
2	9_68262343	-0.180064	-0.281774	0.527893	0.0843763	0.474971	-0.600544	0.489574	-0.755176
2	9_70105227	-0.167934	-0.304584	0.55161	-0.133049	0.270305	-0.37329	0.707889	-0.821871
2	9_7125412	-0.180835	-0.318045	0.525833	-0.0246399	0.396518	-0.495857	0.591389	-0.796334
2	9_7145990	0.129389	0.0800191	-0.486538	0.0137397	-0.140843	0.218124	-0.564175	0.631081
2	9_72014484	0.128684	0.0519024	-0.536087	-0.059623	-0.188599	0.293484	-0.53409	0.627415
2	9_72273552	-0.162252	-0.423222	0.510871	0.205132	0.746694	-0.591805	0.181873	-0.542308
2	9_74641000	0.146718	0.0761343	-0.43516	-0.167377	-0.321519	0.36662	-0.363138	0.565903
2	9_75391820	-0.166432	-0.348106	0.439147	0.092876	0.53531	-0.603912	0.357446	-0.647084
2	9_75962165	-0.171412	-0.317613	0.477758	0.0483379	0.468858	-0.516246	0.458897	-0.699071
2	9_76236271	-0.16909	-0.301733	0.597148	-0.0804441	0.318184	-0.481695	0.691251	-0.837541
2	9_77436772	-0.15925	-0.542634	0.740415	0.0270247	0.69592	-0.572867	0.45331	-0.714904
2	9_77782233	-0.161997	-0.474916	0.501151	-0.244347	0.314619	-0.563549	0.740666	-0.86232
2	9_78317225	-0.172143	-0.345408	0.420822	0.0615732	0.508232	-0.604035	0.390062	-0.679355
2	9_78807133	-0.16347	-0.508622	0.689736	-0.0309963	0.600214	-0.551112	0.527814	-0.758092
2	9_79021170	0.124058	-0.153598	-0.472772	-0.446879	-0.370727	0.412546	-0.181893	0.409673
2	9_80101719	-0.16067	-0.497359	0.511843	-0.248267	0.338972	-0.487176	0.706462	-0.831525
2	9_81038052	-0.164069	-0.404331	0.616771	-0.0918936	0.41123	-0.528436	0.644	-0.813286
2	9_81673615	-0.167752	-0.291247	0.537776	-0.13495	0.259152	-0.337878	0.721966	-0.814714
2	9_81976613	-0.167287	-0.439857	0.526058	-0.122181	0.416573	-0.504321	0.61765	-0.788664
2	9_82505525	0.135197	0.197206	-0.602861	-0.0195866	-0.312033	0.317892	-0.538428	0.654614
2	9_84716528	-0.171733	-0.324856	0.396934	0.108803	0.53111	-0.615907	0.346924	-0.646328
2	9_85317748	0.123296	0.276312	-0.390892	0.120322	-0.234988	0.349152	-0.513848	0.615841
2	9_85421887	-0.161098	-0.387879	0.614932	-0.0692956	0.430261	-0.409081	0.604776	-0.757936
3	1_103896665	-0.123368	-0.122232	0.0195354	0.254365	0.398423	-0.18496	-0.309883	0.130736
3	1_104774588	-0.123846	0.0328882	0.0725839	0.455902	0.428428	-0.264604	-0.446222	0.185102
3	1_105359153	-0.139417	0.0930176	-0.109097	0.345069	0.261133	-0.104249	-0.347746	0.15618
3	1_106385523	-0.157347	-0.0514772	-0.213178	0.208612	0.26468	-0.180113	-0.333201	0.162711
3	1_107545774	-0.143875	0.0069982	-0.226232	0.236158	0.209862	-0.205964	-0.334881	0.153682
3	1_109148981	-0.124323	0.110505	-0.132911	0.310582	0.19391	-0.0350661	-0.312783	0.166865
3	1_112211001	0.150304	-0.0909433	0.0648141	-0.415336	-0.33667	0.245819	0.381519	-0.134472
3	1_112224280	0.114815	-0.208935	0.031288	-0.422035	-0.228412	0.121909	0.31462	-0.148663
3	1_116709254	-0.130115	0.0738871	-0.141151	0.302749	0.224776	-0.143984	-0.342899	0.168076
3	1_120545112	-0.129952	0.0484843	-0.221607	0.23933	0.167319	-0.178462	-0.319119	0.183997
3	1_120547133	-0.124846	0.0545799	-0.0789446	0.349657	0.280346	-0.197238	-0.369574	0.160847
3	1_121064928	-0.155408	-0.0825945	-0.0485993	0.339225	0.42977	-0.229741	-0.433718	0.193262
3	1_121978260	-0.126469	-0.0120756	-0.0520926	0.294734	0.324836	-0.1602	-0.385209	0.165576
3	1_125230362	-0.126393	0.179441	-0.028546	0.456845	0.279774	-0.179722	-0.363111	0.14926
3	1_1254647	-0.122	0.110362	-0.179078	0.254202	0.143816	-0.072869	-0.269557	0.146625
3	1_12576855	-0.132301	0.0545639	0.0977387	0.452978	0.441443	-0.0287325	-0.440723	0.234229
3	1_125856017	-0.129085	0.139191	-0.0927539	0.363237	0.235128	-0.0996626	-0.336783	0.164203
3	1_126956483	-0.173537	-0.216088	0.168207	0.444887	0.710424	-0.220716	-0.552946	0.231839
3	1_1274972	-0.147595	-0.0236657	0.161879	0.474659	0.562689	-0.0641876	-0.490953	0.237984
3	1_127761423	-0.12218	0.00786566	-0.0415244	0.319674	0.311251	-0.10662	-0.354976	0.183513
3	1_127959997	-0.129135	0.11389	-0.101379	0.365995	0.243413	-0.147144	-0.347387	0.158574
3	1_128335073	-0.167902	-0.0603983	0.11118	0.493812	0.592525	-0.212707	-0.512009	0.212731
3	1_129509521	-0.161353	-0.120375	0.0952721	0.43551	0.58598	-0.216343	-0.51179	0.215704
3	1_129636222	-0.123352	0.148745	-0.0350273	0.396847	0.265566	-0.169223	-0.316966	0.123858
3	1_13014109	-0.159661	-0.0538577	-0.0303387	0.350133	0.431327	-0.111305	-0.414318	0.205625
3	1_130343343	-0.133311	0.107633	-0.167748	0.298087	0.187889	-0.0904672	-0.309395	0.155264
3	1_130389543	-0.125092	-0.152246	-0.158521	0.121206	0.267735	-0.154883	-0.300928	0.193744
3	1_132679427	-0.135711	-0.304845	-0.0805278	0.131521	0.431046	-0.171172	-0.420009	0.251793
3	1_1337237	-0.130979	0.142174	-0.128331	0.360439	0.214077	-0.203592	-0.321461	0.146364
3	1_133828810	-0.165998	-0.171782	0.0166143	0.340855	0.543018	-0.203304	-0.486071	0.230258
3	1_134888807	-0.158449	-0.0701455	0.168634	0.508517	0.625681	-0.222469	-0.528353	0.217155
3	1_135035788	-0.131975	0.0855387	0.0193882	0.438423	0.373502	-0.175322	-0.427505	0.182371
3	1_135540911	-0.123553	0.164578	-0.090437	0.371287	0.208827	-0.0289662	-0.320257	0.150156
3	1_135783765	-0.141285	-0.13178	0.188693	0.422885	0.601776	-0.153494	-0.442311	0.173291
3	1_137163226	-0.156802	-0.212608	0.0998982	0.37181	0.611707	-0.209729	-0.512809	0.247091
3	1_138496545	-0.136614	-0.430595	0.475219	0.318789	0.858264	-0.464244	-0.12538	-0.250353
3	1_140067638	-0.135455	0.1783	0.0501266	0.487421	0.359935	-0.0251838	-0.405444	0.211539
3	1_140561595	-0.127974	-0.00907043	-0.164963	0.18189	0.19542	-0.215556	-0.183815	0.0465989
3	1_140981584	-0.129005	-0.120013	-0.0212205	0.22295	0.360224	-0.109895	-0.256077	0.109219
3	1_142681241	-0.134037	-0.294441	0.195129	0.268997	0.619188	-0.236947	-0.311686	0.0670868
3	1_142844843	-0.144019	-0.129819	0.0331854	0.305453	0.466968	-0.147715	-0.370279	0.177751
3	1_143721708	-0.136495	-0.0272717	-0.224046	0.184081	0.198333	-0.132227	-0.307826	0.196647
3	1_143865938	-0.149765	-0.0139243	0.156353	0.520266	0.574267	-0.165056	-0.517727	0.237293
3	1_143913226	-0.132599	0.171371	-0.118065	0.36661	0.209271	-0.0680831	-0.331273	0.189878
3	1_145111125	-0.133489	-0.254666	-0.0269472	0.164571	0.434236	-0.0793912	-0.370772	0.214747
3	1_145633745	-0.142821	-0.0594055	0.169902	0.509716	0.591456	-0.179705	-0.530327	0.256171
3	1_146005711	-0.167639	-0.118079	0.145557	0.463131	0.634631	-0.123837	-0.524814	0.232504
3	1_146852015	-0.123479	-0.227899	0.0298588	0.189004	0.444674	-0.0852549	-0.347611	0.199821
3	1_14748880	-0.127135	0.120079	0.140002	0.522915	0.442239	-0.0331763	-0.427713	0.237344
3	1_148496133	-0.1374	0.10632	-0.0917007	0.365733	0.272095	-0.123495	-0.368525	0.164271
3	1_15386690	-0.127765	-0.214468	0.1108	0.304519	0.539014	-0.158439	-0.434739	0.209977
3	1_15903369	-0.125818	0.120102	-0.167439	0.290829	0.171175	-0.0812691	-0.320187	0.195363
3	1_16181522	-0.14013	-0.148117	0.0924072	0.379832	0.542784	-0.24836	-0.473644	0.202689
3	1_17456259	-0.149808	0.011224	-0.162434	0.276537	0.26662	-0.0789811	-0.351624	0.167972
3	1_1764691	-0.131713	6.81568e-05	0.120753	0.444102	0.482971	-0.0558369	-0.457123	0.247093
3	1_1791165	-0.133438	0.0119509	-0.0353643	0.390741	0.367313	-0.303222	-0.427747	0.1713
3	1_18093660	-0.140667	0.0897615	-0.030124	0.439658	0.349431	-0.187161	-0.409108	0.177385
3	1_19770067	-0.164406	-0.131272	0.0882874	0.415854	0.582523	-0.138065	-0.500647	0.221972
3	1_20121274	-0.122878	0.189107	-0.0286005	0.435924	0.263922	-0.0970805	-0.366669	0.179245
3	1_20170618	-0.12735	0.120832	-0.0293114	0.422735	0.301778	-0.142474	-0.378126	0.169371
3	1_20233715	-0.149592	-0.13377	-0.0187952	0.317842	0.459603	-0.208662	-0.441631	0.215623
3	1_20349900	-0.169071	-0.0801778	0.0402097	0.426343	0.537243	-0.190166	-0.488386	0.203003
3	1_20663075	-0.127007	-0.20538	0.0452054	0.261644	0.47435	-0.129413	-0.408389	0.203633
3	1_2096339	-0.122606	0.0285497	-0.200148	0.20756	0.179301	-0.178625	-0.358052	0.164342
3	1_21388110	-0.129248	-0.232609	-0.211559	0.0415032	0.286866	-0.226195	-0.431119	0.200028
3	1_21535037	-0.162506	-0.0574011	0.0880719	0.456813	0.553388	-0.188791	-0.485695	0.198918
3	1_21601200	-0.133376	0.0295443	-0.0862714	0.320683	0.293774	-0.134146	-0.362404	0.169489
3	1_22601876	-0.12598	0.182769	-0.0334598	0.437776	0.265242	-0.0446927	-0.366031	0.174177
3	1_23410434	-0.13417	-0.232444	0.249733	0.374964	0.650802	-0.351544	-0.312793	0.0108353
3	1_23913293	-0.126301	-0.0813431	0.082759	0.388052	0.477645	-0.202817	-0.453613	0.215609
3	1_25144353	-0.123487	-0.0274882	-0.0349851	0.317333	0.342407	-0.10025	-0.401895	0.23713
3	1_25226846	-0.126338	0.00724782	-0.113376	0.287046	0.268963	-0.249891	-0.34628	0.148806
3	1_25524387	-0.141621	-0.14142	-0.012918	0.308102	0.447107	-0.192932	-0.431148	0.205264
3	1_2580984	-0.142314	-0.000842672	0.124903	0.469993	0.513938	-0.143053	-0.462453	0.20312
3	1_26433082	-0.134875	-0.136184	0.0408839	0.307778	0.469683	-0.0879555	-0.4422	0.256063
3	1_27883574	-0.133517	-0.0844265	-0.0313304	0.276733	0.374749	-0.0716151	-0.37055	0.212513
3	1_27897906	-0.12849	0.0364741	0.176985	0.537759	0.52408	-0.0785433	-0.508546	0.260981
3	1_27948928	-0.14808	-0.251715	0.102428	0.36739	0.625417	-0.303854	-0.554678	0.267446
3	1_28074573	-0.14159	-0.0905425	-0.300032	0.10261	0.182555	-0.259499	-0.356118	0.150947
3	1_289254	-0.152266	-0.158475	-0.0567044	0.251593	0.429809	-0.136162	-0.405915	0.226765
3	1_29561101	-0.126459	0.151283	-0.00390125	0.418373	0.295249	-0.0085346	-0.356558	0.18387
3	1_29775616	-0.134254	0.0729448	0.0870554	0.502809	0.448889	-0.188406	-0.468935	0.21492
3	1_29950494	-0.146467	-0.0613329	-0.032878	0.331358	0.407036	-0.166111	-0.408431	0.201227
3	1_30139076	-0.127476	0.0617986	-0.0547495	0.339241	0.29754	-0.0224619	-0.395071	0.25392
3	1_30682857	-0.132674	-0.0345394	0.0823156	0.396283	0.461601	-0.10323	-0.425756	0.221619
3	1_31543282	-0.157556	-0.0523421	0.0605546	0.440797	0.518022	-0.182403	-0.473604	0.21493
3	1_31551382	-0.131055	-0.0292508	-0.266084	0.145531	0.147049	-0.151113	-0.277652	0.147148
3	1_32318050	-0.148769	-0.214024	0.0848423	0.365689	0.590389	-0.241095	-0.533814	0.250147
3	1_33436682	-0.150689	-0.0289903	0.01778	0.402665	0.450045	-0.147302	-0.434502	0.193692
3	1_33832072	-0.124365	0.0260247	-0.125825	0.238524	0.226699	0.0667435	-0.333558	0.253857
3	1_33844626	-0.133409	0.132727	0.00763738	0.439929	0.334014	0.017986	-0.40467	0.202198
3	1_33931548	-0.154972	0.0109481	0.0172068	0.428761	0.446773	-0.157488	-0.439948	0.198388
3	1_34849394	-0.160787	-0.121567	8.99948e-05	0.334991	0.485075	-0.13969	-0.429218	0.197676
3	1_34876280	-0.136504	-0.0119063	-0.0957988	0.272373	0.291016	-0.127096	-0.298073	0.128551
3	1_3658906	-0.136973	-0.106902	0.0188837	0.29061	0.436043	-0.095376	-0.404756	0.206066
3	1_37436169	-0.146024	0.0460432	-0.300004	0.17316	0.123451	-0.158448	-0.269847	0.144276
3	1_37482812	-0.123948	-0.113157	0.270622	0.385487	0.56648	-0.451172	-0.13125	-0.195743
3	1_38149040	-0.123479	-0.178939	0.15151	0.254343	0.478822	-0.461066	-0.0691518	-0.219835
3	1_38314990	-0.140685	0.00488895	-0.0769407	0.351451	0.343121	-0.239933	-0.411418	0.17962
3	1_39498004	-0.141995	-0.0690654	-0.107792	0.238081	0.318285	-0.176845	-0.317225	0.129172
3	1_40452604	-0.127775	0.128595	-0.146628	0.330468	0.193237	-0.0881407	-0.337821	0.173263
3	1_40800682	-0.128496	-0.196058	0.159479	0.30583	0.537567	-0.392107	-0.234873	-0.0604249
3	1_41661302	-0.13921	0.0313418	-0.0938155	0.315408	0.298137	-0.106624	-0.368656	0.178748
3	1_42265698	-0.143358	-0.102802	-0.0402384	0.308078	0.415265	-0.246432	-0.418243	0.182699
3	1_42743278	-0.123256	-0.0877299	0.0347007	0.262422	0.374632	-0.311093	-0.179729	-0.03717
3	1_43921069	-0.128698	-0.326213	0.239457	0.277972	0.64362	-0.387843	-0.228961	-0.075034
3	1_4401806	-0.132538	0.138482	-0.147227	0.332975	0.192312	-0.0649169	-0.31649	0.151102
3	1_44278433	-0.153201	-0.0725355	0.0272437	0.403659	0.490733	-0.237411	-0.469338	0.193821
3	1_44493347	-0.141958	0.0122596	-0.0906311	0.366285	0.33661	-0.296729	-0.409324	0.167517
3	1_44509353	-0.124388	-0.0531951	-0.188897	0.145927	0.194064	-0.197151	-0.234265	0.0957601
3	1_45419520	-0.131825	-0.0850498	0.0561878	0.264104	0.389213	-0.284424	-0.116009	-0.134606
3	1_4558581	-0.155818	-0.00592266	0.0964607	0.471966	0.521575	-0.108861	-0.47303	0.216667
3	1_45952096	-0.144279	-0.121166	-0.132583	0.222021	0.337091	-0.198074	-0.373639	0.193587
3	1_46400919	-0.15056	-0.144928	0.0890292	0.427321	0.57903	-0.314568	-0.529769	0.230308
3	1_46824432	-0.131089	0.1223	0.0493295	0.449316	0.363112	-0.0841956	-0.368395	0.144233
3	1_48414697	-0.143672	-0.114739	0.122882	0.438461	0.572029	-0.273337	-0.502061	0.21482
3	1_48565629	-0.125047	0.160854	-0.131702	0.317752	0.174689	-0.00928436	-0.300485	0.187357
3	1_58362906	-0.130914	0.00517588	-0.222125	0.194629	0.175977	-0.17704	-0.296382	0.153103
3	1_59268628	-0.135618	-0.193253	-0.0794089	0.229006	0.404155	-0.239302	-0.440329	0.22924
3	1_60047232	-0.130071	-0.093316	-0.275607	0.0712812	0.148617	-0.102482	-0.246867	0.166595
3	1_6090741	-0.123397	0.0708356	0.137577	0.51199	0.463207	-0.243206	-0.435909	0.179288
3	1_61467657	-0.122319	0.114588	-0.12232	0.32022	0.207875	-0.158085	-0.329221	0.165409
3	1_621608	-0.167529	-0.0906639	0.043688	0.420089	0.5434	-0.221128	-0.493017	0.209078
3	1_6367454	-0.16321	-0.226261	0.15863	0.439095	0.693222	-0.253849	-0.573481	0.25565
3	1_63974211	-0.150032	-0.141341	-0.0338828	0.291091	0.441522	-0.159021	-0.415177	0.206753
3	1_64327477	-0.131058	0.0465464	-0.0433537	0.367922	0.321373	-0.119118	-0.379774	0.175929
3	1_64799097	-0.126064	0.191257	-0.018237	0.446691	0.271795	-0.171642	-0.318691	0.119343
3	1_64840799	-0.126889	0.0689534	0.0464642	0.380492	0.347977	-0.130797	-0.262206	0.0616166
3	1_64863924	-0.129428	0.0367608	-0.236855	0.204841	0.14917	-0.16744	-0.288327	0.160928
3	1_65113105	-0.148405	-0.0190915	-0.0861101	0.32366	0.353917	-0.181174	-0.409547	0.177706
3	1_70284033	-0.122358	-0.0134242	0.0181765	0.28619	0.324252	-0.179861	-0.167068	-0.0179342
3	1_72045552	-0.128148	0.0902718	-0.0489208	0.411972	0.30676	-0.257258	-0.37919	0.161686
3	1_72396664	-0.132226	0.017337	-0.237391	0.161419	0.138422	-0.127034	-0.209585	0.0926476
3	1_73067204	-0.147667	-0.120485	-0.00222112	0.283659	0.431186	-0.307155	-0.289673	0.0285175
3	1_73295207	-0.161331	-0.13942	0.00781882	0.343564	0.507594	-0.176573	-0.461586	0.200024
3	1_7358385	-0.132589	0.0275607	0.0495696	0.42989	0.417134	-0.121504	-0.432813	0.197545
3	1_74356105	-0.127184	0.00130341	-0.0196555	0.283829	0.308689	-0.117248	-0.227476	0.0423741
3	1_75692762	-0.142699	-0.0921908	-0.0515659	0.312326	0.402096	-0.243281	-0.423023	0.177099
3	1_76303921	-0.130218	-0.33114	0.2702	0.242363	0.642508	-0.418833	-0.105871	-0.212217
3	1_80035321	-0.141367	0.0916259	-0.0398555	0.450235	0.350794	-0.294678	-0.41347	0.163711
3	1_81351766	-0.133212	0.0627501	-0.256817	0.210237	0.131002	-0.160169	-0.28529	0.158753
3	1_83760590	-0.150865	-0.177919	-0.0459724	0.26035	0.449194	-0.166553	-0.432383	0.213774
3	1_83913658	-0.12727	0.118373	-0.0306655	0.415113	0.302456	-0.15782	-0.38345	0.163651
3	1_86004490	-0.163678	-0.1264	0.00485065	0.346057	0.502496	-0.160106	-0.453737	0.194529
3	1_86277403	-0.150915	-0.164131	-0.145665	0.186966	0.35559	-0.146474	-0.394565	0.226375
3	1_88388379	-0.123789	-0.0256884	0.0529947	0.335291	0.38958	0.173102	-0.388892	0.232079
3	1_88509816	-0.136304	0.139443	-0.0294253	0.458746	0.322786	-0.237394	-0.388562	0.159418
3	1_9224718	-0.147713	0.0556889	-0.0543421	0.362856	0.341606	-0.0811503	-0.385333	0.201459
3	1_9867724	-0.13631	-0.0238825	-0.109618	0.283261	0.31228	-0.219515	-0.404144	0.177296
3	2_102587634	-0.129035	0.228003	0.013357	0.497883	0.302737	-0.109522	-0.389538	0.180149
3	2_102594346	-0.166453	-0.23761	0.135298	0.417766	0.682143	-0.261962	-0.558913	0.245934
3	2_1026203	-0.128898	-0.0298089	-0.368165	0.0404351	0.0519561	-0.0831947	-0.271693	0.154604
3	2_103298732	-0.124337	0.155621	-0.0618559	0.404961	0.251191	-0.160796	-0.347346	0.145437
3	2_103501052	-0.134625	0.00935655	-0.0770974	0.285327	0.288433	-0.170551	-0.266	0.0646612
3	2_103965671	-0.124123	0.141757	-0.0684937	0.381709	0.24738	-0.146524	-0.339821	0.156063
3	2_104803360	-0.162761	-0.128321	-0.123067	0.25479	0.400585	-0.243601	-0.444106	0.183576
3	2_104821069	0.119037	0.31792	0.0803438	-0.057373	-0.387204	0.0857711	0.406123	-0.220468
3	2_105232774	-0.145813	-0.050615	0.00662887	0.403927	0.453823	-0.302265	-0.456434	0.182884
3	2_105282408	-0.123831	0.0539811	-0.207112	0.191521	0.134102	-0.0824186	-0.230594	0.0983294
3	2_105599275	-0.136826	0.013817	0.170157	0.512331	0.539966	-0.18521	-0.471534	0.212202
3	2_105640936	-0.131407	-0.036985	0.0903921	0.441107	0.483962	-0.267887	-0.451707	0.195511
3	2_105796665	-0.135672	-0.0525097	0.0777396	0.397806	0.467109	-0.257519	-0.37654	0.108185
3	2_106252543	-0.142917	-0.102914	0.19763	0.481749	0.620963	-0.150623	-0.51063	0.246546
3	2_108234233	-0.170645	-0.0800216	0.036524	0.413703	0.532793	-0.15627	-0.47754	0.212205
3	2_108481189	-0.14374	0.0354523	0.0204134	0.453684	0.424562	-0.236356	-0.439016	0.19191
3	2_109252208	-0.154339	-0.0179043	-0.000761868	0.417509	0.446613	-0.224226	-0.442433	0.191173
3	2_109420952	-0.142478	-0.0284387	0.019949	0.424529	0.452161	-0.309531	-0.462536	0.185099
3	2_110121581	-0.163593	-0.0702682	0.00691666	0.417115	0.499782	-0.259522	-0.480544	0.197154
3	2_110195411	-0.134481	-0.283477	0.260487	0.283043	0.634007	-0.397524	-0.133412	-0.175876
3	2_111115774	-0.124758	-0.0501272	-0.146047	0.233463	0.25494	-0.200865	-0.338427	0.163097
3	2_112509565	-0.145727	-0.0804301	-0.0772916	0.312411	0.381834	-0.20135	-0.418858	0.196775
3	2_113097303	-0.127868	0.0730115	0.0350083	0.408214	0.359002	-0.158275	-0.33075	0.127575
3	2_114016965	-0.132289	0.0161142	-0.0239112	0.326018	0.325586	-0.279674	-0.244184	0.0140347
3	2_114875346	-0.140023	-0.164338	0.0937312	0.350365	0.534902	-0.207571	-0.420362	0.190697
3	2_11515651	-0.131449	0.105387	-0.0136041	0.420932	0.327804	-0.112716	-0.390371	0.174992
3	2_115211314	-0.169485	-0.14825	0.078432	0.399936	0.591825	-0.16594	-0.498227	0.225808
3	2_11669370	-0.124598	0.172961	0.000669703	0.466104	0.305618	-0.135438	-0.394115	0.184673
3	2_117082382	-0.13238	0.0528796	-0.0839662	0.35918	0.296851	-0.253032	-0.37346	0.154247
3	2_118240005	-0.167758	-0.192873	0.159486	0.445339	0.682356	-0.22057	-0.544972	0.233843
3	2_118408950	0.121261	-0.11087	-0.167411	-0.520283	-0.459196	0.00745884	0.461419	-0.250189
3	2_118467525	-0.123267	0.191463	-0.0254141	0.464151	0.276294	-0.206669	-0.377874	0.150502
3	2_119099517	-0.122792	-0.395871	0.483376	0.292962	0.798946	-0.523449	-0.00402674	-0.365347
3	2_119189120	-0.151579	-0.195393	0.0905913	0.339676	0.559306	-0.329509	-0.36645	0.076743
3	2_119378307	-0.143104	0.00639919	-0.261004	0.199737	0.174262	-0.192328	-0.311605	0.150776
3	2_119852875	-0.132305	-0.217786	0.0623527	0.272583	0.510103	-0.149239	-0.432237	0.231369
3	2_120103323	-0.143387	-0.351511	0.0788048	0.172517	0.567906	-0.205379	-0.342969	0.0854298
3	2_120856346	0.134111	-0.0602421	-0.087647	-0.482653	-0.443811	0.0938636	0.456311	-0.214056
3	2_120884106	-0.170961	-0.197992	0.123185	0.413061	0.654285	-0.187651	-0.523173	0.225823
3	2_121466328	-0.141225	-0.0533269	-0.236682	0.189718	0.216599	-0.214083	-0.332685	0.163664
3	2_121618526	-0.122414	0.135699	-0.0705223	0.387164	0.248058	-0.14358	-0.357158	0.155468
3	2_122514738	-0.133939	-0.165872	0.124834	0.36863	0.55536	-0.0986567	-0.47837	0.272272
3	2_123362225	-0.135541	-0.102955	-0.0568889	0.278761	0.377163	-0.21019	-0.386242	0.184207
3	2_125540581	-0.12597	-0.0993881	-0.235809	0.108532	0.190668	-0.150134	-0.312598	0.174214
3	2_125799191	-0.126949	0.0761325	-0.0550141	0.36373	0.287805	-0.123115	-0.351246	0.168326
3	2_126137567	-0.149092	-0.0719538	0.0637564	0.384367	0.496795	-0.123073	-0.439391	0.219086
3	2_126164974	-0.162382	-0.0456127	0.155693	0.521916	0.615018	-0.163119	-0.536878	0.255935
3	2_126560532	-0.129044	0.128025	-0.0911464	0.370822	0.240617	-0.0958288	-0.337834	0.152635
3	2_126861655	-0.128548	0.216368	-0.020755	0.487653	0.280088	-0.164585	-0.375333	0.161914
3	2_127307939	-0.13535	0.097175	0.0649052	0.511827	0.42287	-0.256393	-0.434774	0.181393
3	2_127342538	-0.134577	0.140207	0.0383326	0.482543	0.370484	-0.121189	-0.415572	0.18893
3	2_128551544	-0.13519	-0.0905647	-0.0297726	0.302247	0.394123	-0.196634	-0.392724	0.180106
3	2_128970278	-0.134517	0.0339685	0.00219943	0.396908	0.374935	-0.136193	-0.402265	0.181086
3	2_129573652	-0.135591	0.035239	-0.0252097	0.401416	0.362663	-0.252522	-0.399159	0.164817
3	2_129917700	-0.166087	-0.161444	0.0720154	0.372399	0.577193	-0.165552	-0.468502	0.211974
3	2_13002000	-0.151644	-0.0625465	0.0316955	0.399967	0.487217	-0.238019	-0.466335	0.211293
3	2_130051812	-0.126634	-0.121295	-0.0815597	0.234353	0.352383	-0.245855	-0.417423	0.195698
3	2_13110018	-0.131729	-0.0864598	0.0631478	0.376872	0.475122	-0.258923	-0.438734	0.203958
3	2_131198892	-0.122621	-0.0430974	-0.0674339	0.283781	0.317571	-0.200978	-0.361667	0.206144
3	2_131937738	-0.129477	-0.251405	0.209878	0.255748	0.564541	-0.453829	-0.0856881	-0.224277
3	2_134023665	-0.155237	-0.25808	0.18652	0.361563	0.664514	-0.321356	-0.375269	0.0575841
3	2_135360927	-0.136742	-0.0391887	-0.123789	0.23079	0.279006	-0.24171	-0.283025	0.0662473
3	2_136054841	-0.168906	-0.174209	-0.100153	0.239248	0.439862	-0.172362	-0.422392	0.223016
3	2_136318624	-0.128934	0.0885393	0.148229	0.510516	0.466917	-0.0196829	-0.45594	0.23813
3	2_13642553	-0.152663	-0.129541	0.0457338	0.385033	0.527317	-0.250468	-0.481784	0.203662
3	2_137999041	-0.149944	-0.246483	-0.0282253	0.208166	0.482727	-0.163401	-0.433211	0.221404
3	2_138149973	-0.129139	0.0159605	0.0847127	0.455773	0.448343	-0.102258	-0.458901	0.230302
3	2_138312394	-0.171713	-0.187306	0.0371697	0.376518	0.586134	-0.239666	-0.515466	0.228521
3	2_138810329	-0.166311	-0.161952	0.0912462	0.414584	0.607601	-0.217898	-0.514705	0.218258
3	2_138946938	-0.125188	0.0965036	-0.0419946	0.364151	0.283412	-0.0601555	-0.351312	0.19292
3	2_138953645	-0.137799	0.0487474	0.0341506	0.442414	0.409993	-0.155258	-0.42925	0.190244
3	2_139418493	-0.124654	0.197705	0.0449515	0.51491	0.3361	-0.135718	-0.405063	0.194036
3	2_140221622	-0.125274	-0.131241	-0.0930764	0.251767	0.348198	-0.304986	-0.405269	0.192607
3	2_14098865	0.135057	0.00556449	-0.00857035	-0.359679	-0.388471	0.193847	0.368081	-0.138852
3	2_141101018	-0.141932	-0.0474374	-0.0470293	0.339241	0.394141	-0.213222	-0.448118	0.230838
3	2_142785223	-0.1495	-0.174559	0.0401245	0.354057	0.532446	-0.246688	-0.485157	0.21594
3	2_143505640	-0.129263	-0.0413253	-0.11981	0.278436	0.303153	-0.292225	-0.408753	0.18752
3	2_144465935	-0.122703	-0.002531	-0.317723	0.0821256	0.0583716	-0.0824111	-0.201724	0.142814
3	2_144524013	-0.135287	-0.241832	0.131502	0.307297	0.580067	-0.124274	-0.446582	0.213317
3	2_145032904	-0.145282	-0.0661849	-0.0294939	0.349937	0.420633	-0.24502	-0.432725	0.212779
3	2_145039830	-0.13211	-0.0438835	-0.22968	0.178916	0.196909	-0.222551	-0.317364	0.156815
3	2_145466025	-0.134869	0.0734898	-0.0390682	0.380701	0.315027	-0.198175	-0.32419	0.106471
3	2_146352270	-0.122684	0.116867	0.0524561	0.454504	0.358232	-0.0163516	-0.410984	0.221238
3	2_146493831	-0.125799	0.0285618	-0.201536	0.198316	0.162632	-0.158524	-0.250128	0.133567
3	2_146678397	-0.133871	-0.188882	0.037838	0.274611	0.47591	-0.101601	-0.40827	0.215734
3	2_146821624	-0.12249	0.254165	0.0935308	0.57336	0.353402	-0.128217	-0.415177	0.203519
3	2_146921829	-0.142061	-0.0906882	-0.151002	0.204249	0.300474	-0.135984	-0.362547	0.210386
3	2_147619569	-0.144722	-0.109053	-0.0983745	0.279815	0.376776	-0.257631	-0.425718	0.192755
3	2_147959816	-0.137349	-0.060317	-0.212094	0.185957	0.228082	-0.22196	-0.317699	0.170618
3	2_148086175	-0.122799	-0.0336211	-0.208679	0.142062	0.177804	-0.0793437	-0.314398	0.169259
3	2_148165679	-0.152766	0.0311554	-0.0692955	0.359811	0.348895	-0.0754666	-0.388931	0.183633
3	2_148387246	-0.124965	-0.0300104	-0.252421	0.144127	0.158583	-0.110665	-0.352579	0.208275
3	2_148687272	-0.159105	-0.172282	-0.0985828	0.222341	0.41143	-0.136971	-0.391335	0.212452
3	2_148894762	-0.124289	0.0875028	0.146429	0.508844	0.458337	-0.111597	-0.437259	0.214985
3	2_149024473	-0.134426	0.0689615	-0.238053	0.215475	0.13963	-0.130438	-0.264183	0.151227
3	2_149687200	-0.138353	0.0638896	0.0626677	0.483074	0.438838	-0.0928986	-0.481766	0.263781
3	2_149844761	-0.159118	-0.132961	-0.104142	0.242115	0.402292	-0.198956	-0.425436	0.185859
3	2_150050671	-0.141149	-0.0403786	0.127599	0.468533	0.534291	-0.172291	-0.479823	0.215219
3	2_150316562	-0.156635	-0.136816	0.139723	0.471618	0.629431	-0.259154	-0.544009	0.246336
3	2_150547747	-0.123775	-0.358511	0.369387	0.285849	0.729154	-0.331459	-0.17672	-0.129172
3	2_150985769	-0.126124	-0.255814	-0.259339	0.0683858	0.276327	-0.336269	-0.479239	0.290422
3	2_15930750	-0.156806	-0.0880732	-0.0288167	0.327844	0.43781	-0.13836	-0.409495	0.182181
3	2_16356758	-0.163973	-0.128061	0.00106158	0.358847	0.50534	-0.177049	-0.46338	0.205334
3	2_16359605	-0.123245	0.0137738	-0.245714	0.155038	0.122471	-0.0689231	-0.254437	0.157916
3	2_16951794	-0.14506	-0.113673	0.196703	0.473628	0.626979	-0.170496	-0.503521	0.226765
3	2_17734842	-0.124924	0.111243	0.114399	0.492076	0.415896	0.0816264	-0.444973	0.259052
3	2_17809638	-0.125337	-0.0265251	-0.0761627	0.266705	0.290964	0.00470481	-0.343135	0.187468
3	2_19104680	-0.144504	-0.0474432	-0.184804	0.196157	0.252358	-0.159459	-0.309499	0.157026
3	2_2077845	-0.136071	-0.064258	0.019097	0.338037	0.415065	-0.24831	-0.336226	0.0960345
3	2_22216190	0.113919	-0.208339	0.025244	-0.432309	-0.239257	0.158426	0.34116	-0.149998
3	2_24135917	-0.129372	-0.0939107	-0.110346	0.177895	0.275114	-0.102378	-0.239079	0.0787327
3	2_24150906	-0.130941	0.0842109	-0.174316	0.270029	0.181162	-0.065602	-0.300235	0.145589
3	2_24534260	-0.138545	0.0689352	0.0670758	0.463451	0.43438	-0.172925	-0.447989	0.187904
3	2_25041243	-0.141848	-0.171488	0.225879	0.351806	0.593514	-0.411271	-0.170232	-0.158538
3	2_2512358	-0.125199	0.122005	-0.11798	0.339192	0.213057	-0.137834	-0.320288	0.169759
3	2_2578899	-0.166071	-0.167008	0.0301297	0.346236	0.544597	-0.155271	-0.465808	0.214745
3	2_26207734	-0.139777	0.0269016	0.0929216	0.504858	0.488386	-0.247232	-0.484821	0.209975
3	2_26264312	-0.162619	-0.204906	0.143482	0.414806	0.657727	-0.209606	-0.524771	0.227807
3	2_2629290	-0.149721	-0.0319079	0.0721443	0.437307	0.499036	-0.192432	-0.452945	0.191243
3	2_26463583	-0.124987	-0.0476118	-0.0831549	0.227526	0.280354	-0.219562	-0.241535	0.0562451
3	2_26655606	-0.140838	-0.234238	0.149891	0.239338	0.537494	-0.393342	-0.112094	-0.162243
3	2_26674358	-0.144538	-0.112819	-0.0316946	0.311786	0.424515	-0.176697	-0.419553	0.19491
3	2_2698307	-0.135643	-0.0389208	-0.222395	0.154009	0.191427	-0.148641	-0.266311	0.151887
3	2_28420330	-0.140995	0.0200702	0.104669	0.457002	0.481326	-0.0755201	-0.453022	0.210562
3	2_29282461	-0.156413	-0.128277	0.0105493	0.361231	0.500223	-0.182042	-0.470998	0.219365
3	2_29827629	-0.127293	-0.0631218	-0.0665594	0.252504	0.338513	-0.125819	-0.423294	0.220856
3	2_30975058	-0.124696	-0.0302281	-0.0980875	0.214461	0.259194	-0.140883	-0.255714	0.0805243
3	2_31038861	-0.133513	-0.00198847	-0.0453663	0.288564	0.319593	-0.172205	-0.291776	0.0739283
3	2_31731832	-0.13632	-0.0291859	-0.124906	0.290645	0.300508	-0.266538	-0.371666	0.163947
3	2_31794875	-0.129186	-0.0401353	-0.105873	0.207576	0.267157	-0.177952	-0.258297	0.0595777
3	2_31982629	-0.147151	-0.134565	-0.201843	0.148262	0.285524	-0.195398	-0.354628	0.185446
3	2_31999716	-0.148566	-0.0163767	0.0632853	0.43938	0.484187	-0.15853	-0.459688	0.209531
3	2_3233023	-0.182688	-0.15109	0.123592	0.47269	0.671891	-0.232137	-0.548417	0.222252
3	2_32629924	-0.147099	-0.0919394	-0.128337	0.229517	0.337926	-0.181742	-0.398394	0.186703
3	2_32686710	-0.124578	-0.0672145	-0.180076	0.200748	0.232294	-0.202293	-0.334881	0.164281
3	2_32735972	-0.123894	0.0680188	-0.10733	0.296337	0.232002	-0.0209786	-0.334985	0.202831
3	2_32830708	-0.133653	0.090511	0.0394142	0.445924	0.382277	-0.0400015	-0.419894	0.2176
3	2_35366854	-0.132415	0.160623	0.1014	0.553174	0.417305	-0.0864949	-0.44883	0.226997
3	2_35543165	-0.144575	0.0122394	0.0673415	0.457432	0.473038	-0.240811	-0.456473	0.175742
3	2_3838949	-0.126064	0.0617417	0.0279044	0.419956	0.367437	-0.0206428	-0.418827	0.244036
3	2_4046526	-0.13665	-0.0346448	0.0549017	0.439163	0.477638	-0.271596	-0.50451	0.232503
3	2_40964298	-0.151302	-0.177471	0.122229	0.385744	0.595843	-0.166445	-0.481794	0.219397
3	2_4146766	-0.142257	0.0525367	0.0371141	0.472252	0.430937	-0.240528	-0.446966	0.19371
3	2_4643911	-0.122474	-0.166816	0.078022	0.333752	0.496878	-0.253579	-0.447168	0.215129
3	2_47570970	-0.124505	0.0603046	-0.0579282	0.319646	0.274943	-0.103307	-0.32262	0.132141
3	2_47850480	-0.138259	-0.199553	0.0817674	0.254154	0.492616	-0.278763	-0.247382	-0.00809784
3	2_5257959	-0.145815	-0.0206177	-0.128571	0.297049	0.310453	-0.211128	-0.371189	0.17284
3	2_54512161	-0.136456	-0.224488	-0.115252	0.164326	0.374762	-0.178011	-0.400564	0.235259
3	2_64945413	-0.157088	-0.0515327	-0.0293245	0.351771	0.43025	-0.151552	-0.427932	0.187191
3	2_65733518	-0.136969	-0.0695332	0.0136865	0.33986	0.429534	-0.108502	-0.440938	0.213358
3	2_67207360	-0.140542	-0.0825847	-0.0206808	0.330254	0.416539	-0.0718504	-0.445848	0.273654
3	2_67303515	-0.131529	0.0902377	-0.0958555	0.354976	0.26137	-0.112452	-0.364407	0.165735
3	2_6742298	-0.134016	-0.131091	-0.191217	0.141162	0.258464	-0.12452	-0.337011	0.192066
3	2_680728	-0.123007	-0.015702	-0.222549	0.145561	0.153615	-0.10445	-0.266213	0.14723
3	2_6841226	-0.126682	0.0453073	-0.20732	0.221947	0.180049	-0.239369	-0.359174	0.147658
3	2_69989550	-0.127918	0.208224	0.00890952	0.518319	0.316661	-0.270223	-0.396427	0.146903
3	2_71971108	-0.12821	0.185059	-0.0196542	0.445539	0.275787	-0.134957	-0.324952	0.116788
3	2_72755012	-0.125331	0.126903	-0.130358	0.319546	0.189135	-0.0152732	-0.30647	0.151356
3	2_73005477	-0.127718	0.0202659	-0.0722092	0.343975	0.308378	-0.219425	-0.387436	0.163612
3	2_73432695	-0.126766	-0.0302782	0.0648762	0.373783	0.42145	-0.258995	-0.337034	0.0852162
3	2_73670927	-0.140007	-0.0180738	-0.272213	0.154541	0.17133	-0.204122	-0.345008	0.147537
3	2_7655488	-0.139397	0.118228	0.0460293	0.503243	0.405163	-0.206883	-0.435949	0.189842
3	2_77925979	-0.124669	0.0304544	-0.0414534	0.314876	0.303022	-0.0899433	-0.332704	0.200449
3	2_7812724	-0.123188	0.18508	-0.0134329	0.431471	0.272822	-0.0293041	-0.366976	0.182041
3	2_7897749	-0.150832	-0.081193	-0.120269	0.266808	0.349424	-0.242935	-0.377289	0.156125
3	2_7945645	-0.125712	0.0170035	-0.202309	0.221491	0.189911	-0.268958	-0.332187	0.142032
3	2_8406194	-0.167284	-0.150041	0.0321624	0.378469	0.552589	-0.214888	-0.489712	0.210746
3	2_85481910	-0.13238	0.111645	-0.0680345	0.361719	0.265001	0.00939809	-0.344483	0.167406
3	2_85879738	-0.151822	-0.0979137	0.0942474	0.416817	0.546043	-0.159019	-0.47468	0.214327
3	2_86287072	-0.141802	0.0635942	-0.134405	0.348567	0.27134	-0.244723	-0.367672	0.161339
3	2_86338621	-0.129364	-0.0643115	0.073609	0.327891	0.423873	-0.272651	-0.246863	0.00942184
3	2_86423420	-0.13228	-0.081177	-0.0349098	0.322778	0.390633	-0.233581	-0.420803	0.193468
3	2_86734399	-0.125667	0.155866	0.133252	0.555005	0.433692	-0.158584	-0.448131	0.2121
3	2_86959414	-0.122129	0.0311353	-0.292847	0.115204	0.0681443	-0.0923142	-0.213291	0.136898
3	2_87162097	-0.149176	-0.00461718	0.0965978	0.501519	0.525206	-0.291051	-0.493553	0.198398
3	2_87210348	-0.141929	0.00692973	0.0692633	0.456127	0.470611	-0.206225	-0.459473	0.197898
3	2_87267110	-0.126804	-0.0628734	-0.19177	0.178176	0.222458	-0.166261	-0.335192	0.175906
3	2_87593606	-0.134192	-0.0785198	0.229307	0.424169	0.56563	-0.346341	-0.246815	-0.0557508
3	2_88207148	-0.142177	-0.132602	0.141107	0.437463	0.592201	-0.216814	-0.527556	0.254497
3	2_8960262	-0.12936	0.0963817	0.0953364	0.499857	0.429336	-0.181679	-0.439151	0.188705
3	2_92281162	-0.147199	-0.0279404	0.00977682	0.418142	0.449771	-0.293176	-0.451352	0.178779
3	2_93509578	-0.142252	-0.0760963	-0.0369574	0.352831	0.417336	-0.28993	-0.441617	0.207155
3	2_94489258	-0.138858	-0.123465	-0.0268489	0.301892	0.422371	-0.162128	-0.434939	0.20519
3	2_94839343	-0.142174	0.0375088	-0.158929	0.28299	0.246451	-0.162066	-0.334019	0.155374
3	2_95209881	-0.132037	0.157278	-0.0814185	0.398589	0.246237	-0.0743225	-0.351151	0.16039
3	2_95246577	-0.16662	-0.161986	0.0901541	0.424319	0.612469	-0.247864	-0.527035	0.221153
3	2_98442082	-0.153551	-0.0607498	0.0999126	0.432548	0.536266	-0.0883692	-0.474761	0.216491
3	2_99933466	-0.132081	-0.0965555	0.207068	0.483925	0.60652	-0.245271	-0.493977	0.220937
3	2_99970999	-0.13855	0.0666721	-0.0944513	0.321125	0.272192	-0.127736	-0.311249	0.125411
3	3_101759294	-0.134052	-0.112041	0.0884972	0.30115	0.450321	-0.300214	-0.200396	-0.0666323
3	3_102400902	-0.126369	-0.0142151	-0.245189	0.137089	0.132849	0.00723457	-0.252945	0.155094
3	3_102678099	-0.141008	0.0162969	-0.16132	0.251014	0.243551	-0.212647	-0.306062	0.10314
3	3_102684555	-0.133842	0.0871478	-0.0085098	0.412388	0.344127	-0.0988767	-0.399499	0.192643
3	3_102722140	-0.133023	0.120419	-0.0286249	0.419365	0.312813	-0.113632	-0.385184	0.173737
3	3_102802166	-0.131926	-0.236617	0.180513	0.286062	0.563591	-0.345557	-0.196968	-0.0786605
3	3_103282893	-0.128005	-0.0426616	-0.307484	0.082214	0.107851	-0.162323	-0.264271	0.14572
3	3_103444696	-0.126847	0.181946	-0.175313	0.317476	0.142947	-0.110032	-0.304407	0.154879
3	3_104229642	-0.137489	0.0493546	-0.106385	0.353123	0.290189	-0.212341	-0.381738	0.164349
3	3_104267308	-0.148638	-0.0806916	0.141274	0.413215	0.545177	-0.280806	-0.344136	0.0436234
3	3_104374416	-0.130246	-0.0152628	-0.119133	0.269036	0.273602	-0.181459	-0.329158	0.178926
3	3_106273249	-0.123498	-0.112167	0.0520085	0.228922	0.376236	-0.308271	-0.100314	-0.12816
3	3_107542485	-0.142105	-0.0533678	-0.0246127	0.324767	0.393855	-0.171023	-0.369542	0.184028
3	3_107779404	-0.147848	-0.0442642	-0.0170149	0.354219	0.415675	-0.128887	-0.413799	0.20278
3	3_107840179	-0.139325	-0.251171	-0.0144102	0.138748	0.420281	-0.289486	-0.176475	-0.0199373
3	3_111103592	-0.122919	-0.0931461	-0.294606	0.0285214	0.110488	0.00704211	-0.250959	0.177301
3	3_113261988	-0.126077	0.0335092	-0.300831	0.123582	0.0709237	-0.0973385	-0.218527	0.135722
3	3_11494103	-0.129157	-0.0609254	-0.118612	0.202226	0.265082	-0.0981075	-0.267017	0.131298
3	3_118059388	-0.124196	-0.0790909	0.00573527	0.279732	0.385193	-0.118344	-0.374398	0.195506
3	3_118074606	-0.131157	0.0586774	0.0158937	0.394004	0.369707	0.063996	-0.455857	0.277843
3	3_11850571	-0.125874	0.0139973	-0.320452	0.0828753	0.0604595	-0.105649	-0.217157	0.145528
3	3_119931662	-0.158616	-0.171568	0.124907	0.408255	0.618313	-0.202863	-0.504366	0.222512
3	3_120130726	-0.142549	-0.164928	0.147968	0.362368	0.564591	-0.333324	-0.321453	0.0205613
3	3_121526374	-0.128248	-0.012055	0.162067	0.414607	0.484455	-0.107805	-0.331793	0.112539
3	3_121780933	-0.159746	-0.0876601	0.0132918	0.352087	0.474786	-0.18664	-0.387455	0.147189
3	3_124251726	-0.156782	0.0534762	0.0367248	0.489169	0.456997	-0.140567	-0.462155	0.204917
3	3_124300788	-0.161972	-0.0728453	-0.187363	0.225024	0.307143	-0.179501	-0.355134	0.175131
3	3_124313754	-0.143797	-0.132565	-0.00337894	0.318615	0.457589	-0.229303	-0.428525	0.197836
3	3_125315755	-0.136681	-0.112563	0.0835949	0.318592	0.467954	-0.232188	-0.282548	0.0296733
3	3_125844312	-0.129724	-0.1144	-0.0915589	0.172733	0.303814	-0.112248	-0.260154	0.124041
3	3_126547186	-0.128361	0.0203023	-0.356826	0.0652661	0.0296837	-0.128854	-0.18701	0.12951
3	3_127710906	-0.138213	-0.0485783	-0.013824	0.353414	0.404853	-0.123954	-0.426251	0.248443
3	3_127921443	-0.139815	-0.300668	0.194367	0.357835	0.68415	-0.218736	-0.524309	0.242845
3	3_12820199	-0.126425	0.109227	-0.215607	0.230667	0.118814	-0.0288084	-0.25488	0.160226
3	3_12862260	-0.144995	-0.0998323	-0.02034	0.317607	0.426276	-0.152281	-0.4094	0.198061
3	3_129483211	-0.143146	0.0288326	0.0190996	0.446862	0.42408	-0.189299	-0.452146	0.203141
3	3_130039694	-0.124739	-0.157264	-0.0233634	0.194114	0.374781	-0.0822095	-0.318144	0.189862
3	3_131481003	-0.141393	0.0836946	0.0300146	0.487172	0.411392	-0.146635	-0.465727	0.215032
3	3_131491414	-0.156208	-0.116021	-0.0428605	0.31266	0.44575	-0.222907	-0.432042	0.200031
3	3_132136460	-0.134555	-0.163337	-0.13466	0.166961	0.320722	-0.157671	-0.343332	0.208032
3	3_132199168	-0.126104	-0.0242283	-0.262869	0.144077	0.137962	-0.180702	-0.26403	0.160499
3	3_133620631	-0.128391	-0.101373	0.0260223	0.327774	0.43816	-0.221278	-0.425703	0.218602
3	3_13394692	-0.136137	0.0504034	0.129313	0.483315	0.478614	0.0131842	-0.462893	0.246031
3	3_134041634	-0.163733	-0.124212	0.148659	0.505491	0.653447	-0.304022	-0.559314	0.23989
3	3_135231238	-0.127612	0.000833002	-0.116511	0.30361	0.277626	-0.228404	-0.375306	0.168391
3	3_136471628	-0.124979	0.0496957	-0.107031	0.316208	0.262803	-0.150118	-0.395456	0.221613
3	3_136935170	-0.133434	0.133189	0.00209896	0.448473	0.335002	-0.0896967	-0.397093	0.177906
3	3_137411519	-0.138669	-0.0624356	-0.0326004	0.317725	0.390285	-0.156919	-0.407673	0.19932
3	3_138062962	-0.1395	0.0587417	0.0277951	0.496138	0.42902	-0.351736	-0.469567	0.186734
3	3_138232090	-0.131749	-0.079296	0.0937176	0.367668	0.483037	-0.0714188	-0.437301	0.224442
3	3_138243152	-0.131997	0.0784172	0.110022	0.505234	0.455407	-0.168144	-0.456102	0.198091
3	3_138282249	-0.122064	0.144034	-0.145836	0.299208	0.153762	0.0755988	-0.288156	0.153482
3	3_138364695	-0.127117	0.0637383	-0.0137153	0.361997	0.327875	-0.0490846	-0.389568	0.218647
3	3_139066500	-0.134015	-0.105552	-0.0431125	0.287807	0.389175	-0.197937	-0.396451	0.222266
3	3_139351784	-0.13303	0.14795	-0.0186235	0.470316	0.322386	-0.268559	-0.381146	0.147706
3	3_139790574	-0.139645	0.0616039	-0.109772	0.31221	0.263093	-0.0121417	-0.333958	0.179223
3	3_139985445	-0.151794	-0.0991383	0.0565525	0.396296	0.516454	-0.211078	-0.460294	0.197103
3	3_140640403	-0.12857	-0.0796027	-0.0914462	0.248939	0.33338	-0.10163	-0.448049	0.26627
3	3_141270415	-0.13405	-0.205358	-0.0157775	0.207815	0.429623	-0.100125	-0.370858	0.208625
3	3_141334061	-0.145731	-0.00121125	-0.0383793	0.367795	0.378908	-0.168262	-0.398899	0.178199
3	3_141494534	0.125931	-0.0401363	-0.151757	-0.485219	-0.484151	0.0640625	0.461265	-0.243939
3	3_141547964	-0.139574	0.0327978	0.107751	0.483891	0.483204	-0.136066	-0.460928	0.201775
3	3_142231385	-0.128314	0.134013	-0.134446	0.338969	0.202796	-0.186465	-0.311911	0.147569
3	3_142396324	-0.129072	-0.00159997	-0.187768	0.197924	0.191505	-0.224713	-0.238874	0.0963626
3	3_142791796	-0.148269	0.00703123	0.164159	0.495876	0.553461	-0.0399264	-0.484121	0.245897
3	3_14350866	-0.150748	-0.0302975	-0.0713364	0.343978	0.37685	-0.209097	-0.402933	0.184951
3	3_143533473	-0.154377	-0.0514504	0.0325499	0.405702	0.482348	-0.177433	-0.451415	0.198297
3	3_1673153	-0.129441	0.0745088	-0.339573	0.114516	0.0282324	-0.0694122	-0.204582	0.146779
3	3_1760869	-0.12369	-0.0480559	0.188301	0.450034	0.541267	-0.115387	-0.46183	0.240782
3	3_18124620	-0.129625	0.12986	0.0255192	0.458771	0.349621	-0.101997	-0.405025	0.181952
3	3_18239570	-0.14878	-0.0360241	-0.1462	0.267881	0.307822	-0.16795	-0.392258	0.186839
3	3_18243144	-0.150887	-0.00266512	-0.106124	0.302261	0.321126	-0.109366	-0.354968	0.167741
3	3_18421225	-0.131435	-0.0314944	-0.285217	0.129394	0.131303	-0.145302	-0.270679	0.146903
3	3_18883318	-0.129919	0.0904205	0.00406018	0.41725	0.340037	-0.0942867	-0.378191	0.171286
3	3_20399986	-0.131082	0.0638471	-0.0892957	0.328901	0.274632	-0.188658	-0.347619	0.152018
3	3_21771682	-0.13376	-0.119444	-0.0488982	0.299162	0.397044	-0.228127	-0.421745	0.223178
3	3_21826140	-0.143825	-0.0619552	-0.180449	0.204824	0.264463	-0.166883	-0.322197	0.179322
3	3_21918579	-0.136577	0.103956	0.033453	0.447709	0.37744	-0.074687	-0.40611	0.197958
3	3_2239621	-0.131114	0.100575	-0.117618	0.312654	0.219544	-0.118972	-0.277473	0.114503
3	3_2387119	-0.152353	-0.0415204	-0.0456929	0.344527	0.407808	-0.221081	-0.422645	0.187648
3	3_24141047	-0.134494	-0.244909	0.130059	0.340392	0.598405	-0.247156	-0.49183	0.235635
3	3_24965022	-0.150075	0.00824728	0.0496607	0.46968	0.477214	-0.27003	-0.465321	0.186312
3	3_26483782	-0.123646	0.016036	-0.0438633	0.329414	0.307573	-0.15282	-0.331453	0.152577
3	3_27399285	-0.126564	-0.168177	0.0891843	0.203528	0.422177	-0.377104	-0.051885	-0.197749
3	3_2771553	-0.129125	0.142218	0.0472796	0.499659	0.373042	-0.208775	-0.42032	0.174934
3	3_2897689	-0.131473	-0.0431951	0.00112283	0.339518	0.392019	-0.116805	-0.399572	0.2002
3	3_32572000	-0.132463	0.106793	-0.113375	0.32203	0.230183	-0.0497287	-0.317664	0.194706
3	3_32608896	-0.140432	-0.116135	-0.110073	0.198502	0.329241	-0.129027	-0.329168	0.173068
3	3_3772039	-0.12956	0.0373401	0.121375	0.515492	0.485163	-0.170797	-0.494084	0.249461
3	3_38326047	0.115066	0.103031	0.0207128	-0.238817	-0.352426	0.161184	0.361819	-0.171397
3	3_40602459	-0.136421	0.181502	-0.0080222	0.482687	0.321621	-0.16173	-0.393879	0.173112
3	3_4145802	-0.137314	0.0193098	-0.0136276	0.384603	0.370814	-0.0942489	-0.400994	0.193179
3	3_44035468	-0.142415	-0.180453	0.0645041	0.288416	0.511856	-0.105764	-0.414911	0.212593
3	3_4914326	-0.1362	-0.203715	0.0559833	0.329125	0.528025	-0.20342	-0.491112	0.267564
3	3_4965789	-0.127112	0.203876	-0.0705671	0.418298	0.225786	-0.0424742	-0.346757	0.163143
3	3_5182275	-0.128492	0.00299692	-0.117527	0.292402	0.276097	-0.213782	-0.37491	0.176115
3	3_5864471	-0.142639	-0.221576	0.177352	0.388391	0.643278	-0.206419	-0.497988	0.230402
3	3_59600598	-0.129239	-0.310096	0.229314	0.306494	0.653345	-0.324726	-0.332091	0.0543156
3	3_6533708	-0.14552	-0.159597	-0.0513154	0.255465	0.421309	-0.0697694	-0.427119	0.239576
3	3_6738760	-0.131447	-0.0253268	0.0753819	0.38423	0.4425	0.0315253	-0.428192	0.251139
3	3_70988009	-0.129866	-0.336687	0.213623	0.282057	0.650737	-0.342968	-0.326855	0.0454465
3	3_74427866	-0.122892	-0.094817	-0.0206314	0.294556	0.380293	-0.251779	-0.388088	0.174931
3	3_81213406	-0.123388	0.0395095	-0.0240343	0.336487	0.309618	-0.15384	-0.317914	0.120797
3	3_8319920	-0.13553	0.0381831	-0.0363966	0.374258	0.342367	-0.205964	-0.369166	0.163025
3	3_86195083	-0.144405	-0.265873	0.202945	0.349315	0.653421	-0.387761	-0.33907	0.0140503
3	3_8986791	-0.124476	-0.229326	0.118193	0.289822	0.538455	-0.0770309	-0.435881	0.230676
3	3_96135899	-0.142264	-0.229016	0.0996108	0.269283	0.531989	-0.329144	-0.258868	-0.00511258
3	3_96600821	-0.12691	0.197561	-0.00258422	0.496301	0.304368	-0.243178	-0.3844	0.146144
3	3_97505939	-0.128256	-0.391537	-0.118575	-0.0488115	0.376515	-0.296526	-0.275501	0.0126898
3	3_99748577	-0.137815	-0.0891974	-0.173263	0.155328	0.252853	-0.153218	-0.279921	0.117123
3	4_100841495	-0.145045	-0.259598	0.305584	0.375366	0.715097	-0.330864	-0.282518	-0.0467372
3	4_101077764	-0.142503	-0.263839	0.258299	0.339036	0.668005	-0.362633	-0.248472	-0.0734504
3	4_102791292	-0.133237	-0.324408	0.201877	0.246282	0.620119	-0.357659	-0.234651	-0.0687414
3	4_103564385	-0.138662	-0.11145	-0.0529865	0.293225	0.394636	-0.203444	-0.410147	0.188417
3	4_104815192	-0.13996	-0.000421062	-0.0824199	0.306536	0.317158	-0.164098	-0.344038	0.138609
3	4_10575164	-0.126061	0.123696	-0.0327882	0.402198	0.292473	-0.112323	-0.377822	0.185854
3	4_109552654	-0.157732	-0.10665	-0.0355364	0.325437	0.449529	-0.177086	-0.431136	0.217413
3	4_10958820	-0.151471	-0.0684852	0.00490486	0.359514	0.45388	-0.160007	-0.430065	0.204162
3	4_109609228	-0.128788	-0.300902	0.419557	0.342112	0.746911	-0.415852	-0.10472	-0.243477
3	4_109780503	-0.129095	-0.0246476	-0.294913	0.1212	0.114976	-0.161863	-0.255618	0.154545
3	4_110854268	-0.137778	-0.0111886	-0.0182981	0.334747	0.370423	-0.093505	-0.383425	0.153643
3	4_111451333	-0.135636	-0.00732742	-0.292631	0.142407	0.124783	-0.14925	-0.260556	0.154586
3	4_11154487	-0.130283	0.140671	-0.0249398	0.449552	0.314612	-0.211768	-0.403763	0.173509
3	4_111630637	-0.124612	0.249132	0.0134067	0.52178	0.291239	-0.187762	-0.381612	0.168065
3	4_112497706	-0.128391	-0.409544	0.419384	0.298822	0.791959	-0.523439	-0.113925	-0.256673
3	4_117139585	-0.124255	-0.123356	0.122435	0.338252	0.502288	-0.114837	-0.416473	0.201233
3	4_123735866	-0.132475	-0.131954	0.0617948	0.299496	0.464643	0.034167	-0.41386	0.238958
3	4_12499235	-0.146007	-0.0485105	-0.124732	0.259509	0.316458	-0.163436	-0.359048	0.183734
3	4_12505481	-0.123931	0.167563	-0.122418	0.343196	0.173929	0.0619485	-0.304672	0.160888
3	4_12533223	-0.139167	-0.110865	-0.173622	0.185047	0.295219	-0.220006	-0.407582	0.176373
3	4_127574375	-0.142208	-0.105146	-0.0220355	0.328315	0.432356	-0.252555	-0.43145	0.189324
3	4_128305482	-0.132501	0.0175398	-0.189401	0.248452	0.21165	-0.247271	-0.316796	0.151383
3	4_128501751	-0.123571	0.151687	-0.0758824	0.381697	0.241852	-0.152488	-0.361039	0.175128
3	4_129210220	-0.122553	-0.243267	-0.054485	0.068782	0.32615	-0.323777	-0.0626055	-0.11362
3	4_130549111	-0.140127	-0.124267	-0.200958	0.137757	0.262763	-0.153267	-0.34516	0.1786
3	4_130605209	-0.140997	0.0191293	0.0386883	0.441773	0.439376	-0.241799	-0.44912	0.177265
3	4_130770638	-0.166567	-0.208041	0.181042	0.436807	0.691381	-0.289567	-0.482044	0.160692
3	4_131413549	0.158135	-0.0404234	0.0468068	-0.408466	-0.388036	0.232974	0.404403	-0.145631
3	4_132097735	-0.141787	0.0924879	0.119384	0.564336	0.494864	-0.294529	-0.488012	0.191549
3	4_132524232	-0.142027	-0.0777677	0.0587915	0.390149	0.489482	-0.210036	-0.455746	0.201123
3	4_132853457	-0.136307	0.0516076	0.0817149	0.467727	0.447297	-0.0762389	-0.464797	0.240773
3	4_13316167	-0.164496	-0.121385	-0.0210984	0.338036	0.48337	-0.191945	-0.446299	0.205228
3	4_133396340	-0.128616	-0.000414174	-0.0242011	0.322056	0.337055	-0.288634	-0.301956	0.0640556
3	4_134395423	-0.12399	-0.0388129	-0.291279	0.0692617	0.0960122	-0.106162	-0.205875	0.147347
3	4_134598041	-0.123822	-0.0311119	-0.276295	0.106329	0.117701	-0.145494	-0.255192	0.137939
3	4_13476684	-0.151751	-0.0136524	0.0219143	0.410831	0.451321	-0.135418	-0.441969	0.209451
3	4_135743567	-0.136829	0.0394849	-0.0357583	0.392972	0.353912	-0.23965	-0.39995	0.161575
3	4_137217322	-0.180064	-0.124566	0.104334	0.463484	0.635553	-0.204554	-0.527672	0.214841
3	4_137859213	-0.160445	-0.0917098	0.0388895	0.4039	0.519479	-0.143864	-0.484435	0.230955
3	4_13788170	-0.125122	-0.0425793	-0.0699489	0.238456	0.296674	-0.0825797	-0.29909	0.180149
3	4_139040716	-0.135275	0.018635	-0.10469	0.275665	0.28785	-0.0596946	-0.40713	0.196075
3	4_139093380	-0.135382	-0.0182109	0.0488928	0.395633	0.436861	-0.0963205	-0.436839	0.219826
3	4_139429216	-0.146701	-0.155969	-0.070744	0.226783	0.399832	-0.15918	-0.378487	0.18424
3	4_139484801	-0.134977	0.207228	-0.0582749	0.453184	0.258812	-0.0834483	-0.366883	0.171565
3	4_139638523	-0.143351	-0.101776	-0.213939	0.185147	0.265717	-0.233049	-0.375859	0.185056
3	4_139791708	-0.137717	0.0454777	0.0733668	0.456848	0.440975	-0.122754	-0.437347	0.189479
3	4_14085315	-0.135881	0.030913	-0.213185	0.233035	0.188004	-0.196484	-0.301908	0.149682
3	4_1419545	-0.134191	-0.077329	0.059713	0.363872	0.46075	-0.146655	-0.411087	0.204736
3	4_14304599	-0.156828	0.0183629	0.0981166	0.489878	0.518745	-0.106474	-0.48217	0.222961
3	4_15243360	-0.148731	-0.0732191	-0.0542142	0.325563	0.401957	-0.197099	-0.410508	0.201304
3	4_15387350	-0.13371	0.140253	-0.0434945	0.420489	0.293262	-0.0841189	-0.381696	0.179702
3	4_16538311	-0.146087	0.0988124	0.0689297	0.527814	0.452989	-0.27303	-0.46118	0.174912
3	4_16840779	-0.146437	-0.164287	-0.100593	0.217182	0.385463	-0.203304	-0.391283	0.206185
3	4_17118336	-0.143655	-0.231921	-0.110219	0.179039	0.399927	-0.188455	-0.41119	0.246385
3	4_17163990	-0.170061	-0.147339	0.00485646	0.36705	0.535997	-0.212052	-0.49094	0.219723
3	4_1745747	-0.130341	0.138017	0.0497496	0.461441	0.364385	-0.0946537	-0.391347	0.200282
3	4_18563501	-0.130394	0.173213	-0.00906131	0.465509	0.304783	-0.231667	-0.34738	0.122793
3	4_1924985	-0.177801	-0.0843381	0.054674	0.441591	0.567139	-0.126706	-0.502457	0.216183
[truncated: 613 more rows]

## Sheet: Table S9
Table S9. Genomic offsets under four future climate scenarios using 2334 adaptive SNPs.
[truncated: 84,975 more rows]

[truncated: 1 more sheets: Table S10]
